# Supplementary material for: Aqua{2-(morpholin-4-yl)-N-[1-(2-pyri­dyl)ethyl­idene]ethanamine-κ3 N,N′,N′′}bis­(thio­cyanato-κN)manganese(II)
Source: Acta Crystallogr Sect E Struct Rep Online. 2011 Jun 18;67(Pt 7):m928. doi: 10.1107/S1600536811022124 (PMC3151779; doi:10.1107/S1600536811022124)
Supplement: Supplementary file 2 [file e-67-0m928-Isup2.hkl]

# 
# h,k,l, Fc-squared, Fo-squared, sigma(Fo-squared) and status flag 
# 
data_I
_shelx_title ' sad in P2(1)/c' 
_shelx_refln_list_code          4 
_shelx_F_calc_maximum      215.76 
_exptl_crystal_F_000       876.00 
_reflns_d_resolution_high  0.7828 
 
loop_ 
 _symmetry_equiv_pos_as_xyz 
 'x, y, z' 
 '-x, y+1/2, -z+1/2' 
 '-x, -y, -z' 
 'x, -y-1/2, z-1/2' 
 
_cell_length_a     7.1837 
_cell_length_b    22.4082 
_cell_length_c    12.1119 
_cell_angle_alpha  90.000 
_cell_angle_beta   91.149 
_cell_angle_gamma  90.000 
 
_shelx_F_squared_multiplier     1.000 
 
loop_ 
 _refln_index_h 
 _refln_index_k 
 _refln_index_l 
 _refln_F_squared_calc 
 _refln_F_squared_meas 
 _refln_F_squared_sigma 
 _refln_observed_status 
   1   0   0    25054.91    23501.23    310.09 o 
   2   0   0      123.01      118.99     20.88 o 
   3   0   0       30.58        9.36     10.45 o 
   4   0   0     4540.41     4342.79     92.13 o 
   5   0   0     1735.19     1807.09     60.11 o 
   6   0   0     2114.56     2115.62    104.62 o 
   7   0   0       13.30       17.58     21.71 o 
   8   0   0      662.71      593.61     83.88 o 
   9   0   0      172.91      148.19     36.97 o 
   1   1   0     6856.12     6822.91     80.10 o 
   2   1   0    13520.48    13630.27    137.88 o 
   3   1   0     1620.00     1585.10     31.76 o 
   4   1   0     2474.90     2517.67     46.41 o 
   5   1   0       87.00       80.20     13.61 o 
   6   1   0        0.91       10.20     11.68 o 
   7   1   0      655.97      629.12     34.94 o 
   8   1   0     1924.54     1871.91     56.94 o 
   9   1   0       44.34       47.97     20.66 o 
   0   2   0       83.24       68.45      8.67 o 
   1   2   0      105.51       87.38     12.77 o 
   2   2   0     1442.48     1434.79     30.28 o 
   3   2   0       55.63       56.23      9.19 o 
   4   2   0      140.25      156.63     14.55 o 
   5   2   0       81.91       46.34     14.90 o 
   6   2   0      342.35      374.93     25.81 o 
   7   2   0      239.90      283.85     26.26 o 
   8   2   0      295.69      313.91     29.29 o 
   9   2   0       28.98       20.11     20.26 o 
   1   3   0     1856.96     1933.15     29.99 o 
   2   3   0       78.62      101.87     13.40 o 
   3   3   0     7115.09     7210.65    100.61 o 
   4   3   0      682.82      721.24     28.91 o 
   5   3   0     4016.42     3870.37     66.04 o 
   6   3   0      160.78      179.84     19.46 o 
   7   3   0     2338.71     2311.03     58.21 o 
   8   3   0       39.51       19.79     16.91 o 
   9   3   0      361.86      447.51     36.59 o 
   0   4   0    20368.88    20245.21    385.26 o 
   1   4   0    22014.92    22179.85    241.60 o 
   2   4   0     1815.19     1693.71     33.80 o 
   3   4   0    15392.00    14804.58    195.91 o 
   4   4   0      117.92      113.16     13.30 o 
   5   4   0     2502.13     2481.85     51.27 o 
   6   4   0       59.39       71.61     15.26 o 
   7   4   0      970.44      906.45     40.13 o 
   8   4   0      519.97      569.73     37.32 o 
   9   4   0      912.65      904.77     49.61 o 
   1   5   0    46553.50    46992.95    500.75 o 
   2   5   0        8.27        4.21      6.90 o 
   3   5   0     1000.55     1080.66     26.45 o 
   4   5   0     3130.37     3241.60     62.79 o 
   5   5   0      153.23      145.79     16.42 o 
   6   5   0      376.63      401.74     27.04 o 
   7   5   0      303.84      327.18     27.26 o 
   8   5   0      145.59      122.67     22.16 o 
   9   5   0       55.37       51.97     20.99 o 
   0   6   0     9670.65    10057.90    211.67 o 
   1   6   0     4410.38     4715.69     61.02 o 
   2   6   0     4481.85     4531.81     57.33 o 
   3   6   0        6.67       -3.80     14.15 o 
   4   6   0      914.43      873.39     27.79 o 
   5   6   0      342.98      414.68     28.13 o 
   6   6   0      133.71      169.87     19.43 o 
   7   6   0        6.60       10.69     14.18 o 
   8   6   0       41.12       26.88     17.35 o 
   1   7   0     3473.97     3378.51     47.22 o 
   2   7   0    11558.32    12461.40    238.73 o 
   3   7   0       11.81        1.68      7.21 o 
   4   7   0     3441.76     3460.89     57.75 o 
   5   7   0      607.30      627.67     35.08 o 
   6   7   0      196.92      188.90     23.05 o 
   7   7   0      741.27      738.96     38.85 o 
   8   7   0      490.73      490.23     35.53 o 
   0   8   0      557.79      407.14     33.30 o 
   1   8   0     4784.57     4940.34     64.11 o 
   2   8   0     4190.06     4305.21     56.34 o 
   3   8   0     1016.95     1006.32     26.94 o 
   4   8   0      134.88      160.95     23.34 o 
   5   8   0      814.32      802.06     30.24 o 
   6   8   0     4878.88     4929.19     89.37 o 
   7   8   0      170.21      188.25     26.11 o 
   8   8   0       69.31       72.53     20.62 o 
   1   9   0     6082.07     6312.93     79.80 o 
   2   9   0      846.88      898.09     22.44 o 
   3   9   0        0.02       12.98      7.78 o 
   4   9   0     1103.30      984.61     29.85 o 
   5   9   0        6.54       -9.95     12.56 o 
   6   9   0      151.30      119.25     19.04 o 
   7   9   0      105.29      108.68     19.93 o 
   8   9   0      180.16      217.96     30.50 o 
   0  10   0       39.27       12.46     15.26 o 
   1  10   0     4325.00     4841.94     81.29 o 
   2  10   0     3742.10     4123.86     55.94 o 
   3  10   0       18.10       33.67      9.72 o 
   4  10   0        2.22        6.57      9.35 o 
   5  10   0      164.73      131.68     16.60 o 
   6  10   0     1242.47     1220.64     47.16 o 
   7  10   0        3.32       23.01     15.39 o 
   8  10   0      159.66      149.69     24.38 o 
   1  11   0     8456.73     9022.60    135.88 o 
   2  11   0    11720.05    12439.61    134.03 o 
   3  11   0     4864.46     5078.17     70.94 o 
   4  11   0     2213.39     2238.25     46.32 o 
   5  11   0      675.08      667.27     30.83 o 
   6  11   0      155.14      127.29     19.65 o 
   7  11   0      371.50      378.11     30.09 o 
   8  11   0      776.82      744.65     42.86 o 
   0  12   0     9469.00     9507.41    227.63 o 
   1  12   0     3317.31     3311.38     45.65 o 
   2  12   0      799.84      812.66     22.26 o 
   3  12   0     1408.09     1463.61     33.72 o 
   4  12   0        1.08       -0.13      9.88 o 
   5  12   0      551.70      611.53     31.14 o 
   6  12   0     4240.91     4149.04     77.62 o 
   7  12   0        0.76        8.72     15.25 o 
   8  12   0      717.56      726.14     42.77 o 
   1  13   0      209.38      220.66     35.03 o 
   2  13   0     6259.38     6258.04     77.95 o 
   3  13   0      796.94      801.00     26.13 o 
   4  13   0      183.84      168.65     17.36 o 
   5  13   0       39.10       35.05     15.01 o 
   6  13   0       69.97      113.27     19.11 o 
   7  13   0      305.27      320.60     31.82 o 
   8  13   0      143.15       89.24     24.91 o 
   0  14   0     4349.47     4018.24    129.15 o 
   1  14   0      559.28      301.04    132.00 o 
   2  14   0       88.65      105.31     32.71 o 
   3  14   0      116.67      101.32     13.12 o 
   4  14   0      426.04      449.99     27.37 o 
   5  14   0       30.70       15.12     18.95 o 
   6  14   0      289.24      286.54     26.02 o 
   7  14   0      260.19      223.47     30.34 o 
   8  14   0      425.81      491.54     41.30 o 
   2  15   0      125.83      153.19     14.54 o 
   3  15   0      653.74      673.14     25.68 o 
   4  15   0      379.99      389.27     23.99 o 
   5  15   0     2084.19     2122.59     55.44 o 
   6  15   0       63.98       50.29     16.88 o 
   7  15   0      821.27      788.65     49.10 o 
   0  16   0      415.89      386.02     46.86 o 
   1  16   0       28.32       27.63     15.07 o 
   2  16   0      423.43      422.83     50.62 o 
   3  16   0     5943.68     6149.49    152.54 o 
   4  16   0      959.83      960.00     52.14 o 
   5  16   0     2182.58     2370.66     64.72 o 
   6  16   0        2.79        6.81     18.17 o 
   7  16   0      227.28      172.12     46.18 o 
   1  17   0      422.69      310.91     69.11 o 
   2  17   0      257.81      330.44     34.24 o 
   3  17   0       88.61      107.54     24.57 o 
   4  17   0        2.24        8.82     20.17 o 
   5  17   0      661.57      752.70     55.80 o 
   6  17   0      124.55       54.48     26.25 o 
   7  17   0      426.54      400.82     49.31 o 
   0  18   0     6001.46     5483.07    173.02 o 
   1  18   0       86.81       30.15     46.40 o 
   2  18   0      179.67      145.68     27.21 o 
   3  18   0      254.73      237.04     33.08 o 
   4  18   0      337.96      463.14     44.42 o 
   5  18   0      438.07      382.77     49.33 o 
   6  18   0      430.99      410.27     47.00 o 
   7  18   0      158.83      110.86     34.75 o 
   1  19   0      257.62      207.54     29.01 o 
   2  19   0     4308.67     4111.56    143.47 o 
   3  19   0      280.26      330.84     38.74 o 
   4  19   0      386.85      355.99     40.96 o 
   5  19   0       34.90       30.13     24.01 o 
   6  19   0       36.28       68.31     28.60 o 
   0  20   0     2648.99     2337.46    109.72 o 
   1  20   0      208.56      189.67     29.27 o 
   2  20   0      144.77      119.92     27.06 o 
   3  20   0      343.62      363.25     40.63 o 
   4  20   0      943.81      976.64    107.02 o 
   5  20   0      473.54      554.00     52.05 o 
   6  20   0      602.22      709.20     60.58 o 
   1  21   0       46.61       40.15     21.22 o 
   2  21   0      238.09      222.13     32.52 o 
   3  21   0       78.03       67.76     25.77 o 
   4  21   0     1155.68     1292.77     92.65 o 
   5  21   0       86.72       86.71     37.44 o 
   6  21   0        0.64       37.80     27.88 o 
   0  22   0      307.48      131.22     35.36 o 
   1  22   0      429.03      433.75     42.68 o 
   2  22   0      168.58      124.42     29.36 o 
   3  22   0     1292.09     1308.43     65.71 o 
   4  22   0        2.87      -26.12     26.12 o 
   5  22   0      141.03      156.49     34.07 o 
   1  23   0     1784.90     1790.35     73.63 o 
   2  23   0      167.96      145.09     54.93 o 
   3  23   0       28.63      105.61     85.05 o 
   4  23   0       48.92       44.83     27.05 o 
   5  23   0      475.32      558.90     56.95 o 
   0  24   0      206.26       24.35     21.49 o 
   1  24   0      878.06      919.78     62.29 o 
   2  24   0      102.09      116.36     55.09 o 
   3  24   0      833.70      846.87     62.91 o 
   4  24   0        6.23      -22.90     22.90 o 
   5  24   0        5.89       17.43     28.69 o 
   1  25   0      592.08      669.16     55.02 o 
   2  25   0       41.66       52.06     26.68 o 
   3  25   0      281.63      336.66     45.66 o 
   4  25   0      211.16      200.97     45.88 o 
   0  26   0       39.49       28.81     21.71 o 
   1  26   0       20.17       -4.28     24.10 o 
   2  26   0      571.67      670.45     57.44 o 
   3  26   0       35.16       39.99     27.75 o 
   1  27   0      340.97      426.11     83.00 o 
   2  27   0       96.42      139.52     46.46 o 
   3  27   0        1.46        1.12     26.88 o 
   0  28   0       10.30       21.55     22.72 o 
   1  28   0      380.45      352.76     82.66 o 
  -9   1   1       16.88       22.37     20.38 o 
  -8   1   1      791.68      736.19     41.06 o 
  -7   1   1      634.77      545.96     68.34 o 
  -6   1   1        0.27       -0.24     15.12 o 
  -5   1   1      327.36      318.15     21.30 o 
  -4   1   1     3023.81     2835.32     50.33 o 
  -3   1   1      929.86      900.06     24.37 o 
  -2   1   1     1396.74     1521.83     32.31 o 
  -1   1   1     1495.27     1562.37     22.41 o 
   1   1   1     7304.95     7429.61     74.78 o 
   2   1   1     8367.20     8674.92     92.97 o 
   3   1   1      434.37      530.46     18.59 o 
   4   1   1     1682.59     1563.15     37.10 o 
   5   1   1     1819.94     1780.99     42.47 o 
   6   1   1     1452.19     1544.94     43.32 o 
   7   1   1     1011.37      988.08     39.35 o 
   8   1   1      461.42      418.62     35.14 o 
   9   1   1       51.86       40.22     21.14 o 
  -9   2   1      760.99      660.46     43.76 o 
  -8   2   1      882.32      803.77     42.82 o 
  -7   2   1        0.42       -8.62     15.64 o 
  -6   2   1     2577.70     2563.44     56.89 o 
  -5   2   1      138.32      142.75     15.96 o 
  -4   2   1     1805.26     1835.63     39.31 o 
  -3   2   1     7307.56     7384.91     89.04 o 
  -2   2   1     1709.31     1622.74     28.57 o 
  -1   2   1    11386.88    11237.12    127.64 o 
   0   2   1    13708.65    13915.92    222.48 o 
   1   2   1     4086.40     4176.96     63.94 o 
   2   2   1      231.87      223.00     11.49 o 
   3   2   1     7650.64     7269.22     86.79 o 
   4   2   1      810.22      763.19     25.63 o 
   5   2   1      510.22      512.36     26.24 o 
   6   2   1     1853.00     1936.56     49.06 o 
   7   2   1       93.03       77.31     17.68 o 
   8   2   1      884.02      874.60     45.04 o 
   9   2   1       25.55       26.59     20.83 o 
  -9   3   1        1.23       -4.63     18.06 o 
  -8   3   1      435.09      423.03     33.09 o 
  -7   3   1     1227.55     1203.94     42.75 o 
  -6   3   1      671.59      644.76     54.30 o 
  -5   3   1     1818.88     1715.32     42.16 o 
  -4   3   1     1851.92     1789.69     39.02 o 
  -3   3   1      810.65      877.09     24.16 o 
  -2   3   1     1833.52     1894.33     36.25 o 
  -1   3   1     3332.91     3144.74     65.14 o 
   0   3   1      306.95      260.60     12.16 o 
   1   3   1      310.47      269.78     13.44 o 
   2   3   1     3506.13     3551.74     53.21 o 
   3   3   1       98.28       77.51     10.00 o 
   4   3   1      803.43      839.46     44.49 o 
   5   3   1        2.49        8.24     10.09 o 
   6   3   1      239.56      248.82     21.84 o 
   7   3   1      786.61      747.62     38.50 o 
   8   3   1       17.21       12.40     17.52 o 
   9   3   1      312.01      307.05     37.27 o 
  -9   4   1       21.42       -6.81     17.86 o 
  -8   4   1       35.27       30.90     18.50 o 
  -7   4   1     1313.62     1234.58     43.06 o 
  -6   4   1      873.26      820.01     46.13 o 
  -5   4   1      752.07      717.63     28.21 o 
  -4   4   1     1698.33     1740.83     44.66 o 
  -3   4   1      364.95      308.17     19.03 o 
  -2   4   1    14403.64    14457.85    147.49 o 
  -1   4   1     1027.94     1103.63     22.65 o 
   0   4   1      599.28      576.66     12.52 o 
   1   4   1     5169.65     5166.74     65.64 o 
   2   4   1     4815.42     4962.54     60.27 o 
   3   4   1      162.60      175.48     15.30 o 
   4   4   1      124.96      119.82     13.10 o 
   5   4   1      952.00      903.81     37.66 o 
   6   4   1     1181.61     1194.13     38.96 o 
   7   4   1      187.80      197.75     22.78 o 
   8   4   1        2.79       -7.14     22.27 o 
   9   4   1      205.04      198.19     27.98 o 
  -9   5   1      314.30      360.98     34.49 o 
  -8   5   1      297.27      244.80     27.07 o 
  -7   5   1      233.43      233.60     25.85 o 
  -6   5   1      476.94      463.80     28.66 o 
  -5   5   1        1.51        3.03     10.51 o 
  -4   5   1     3842.82     3662.12     68.42 o 
  -3   5   1       88.29      103.84     11.41 o 
  -2   5   1     4959.71     4864.43     60.52 o 
  -1   5   1     4942.30     5144.19     66.14 o 
   0   5   1     6334.41     6647.62     68.77 o 
   1   5   1     6802.51     6969.54     86.09 o 
   2   5   1     4326.35     4403.42     55.57 o 
   3   5   1     1830.18     2000.56     36.96 o 
   4   5   1     9135.43     8961.41    126.67 o 
   5   5   1       66.69       60.50     13.48 o 
   6   5   1       66.83       42.60     14.71 o 
   7   5   1      536.21      527.59     33.23 o 
   8   5   1     1388.90     1380.50     50.08 o 
   9   5   1      126.80      113.10     24.37 o 
  -8   6   1       34.59       60.13     19.34 o 
  -7   6   1       83.95       86.90     18.51 o 
  -6   6   1      351.43      347.27     25.74 o 
  -5   6   1      702.22      753.78     60.04 o 
  -4   6   1     6207.09     6154.87     84.58 o 
  -3   6   1     5548.59     5653.97     74.10 o 
  -2   6   1      265.48      249.79     13.40 o 
  -1   6   1      316.63      415.88     32.14 o 
   0   6   1      209.63      207.50     18.09 o 
   1   6   1     7259.67     7535.35     93.44 o 
   2   6   1    10507.85    10368.77    127.27 o 
   3   6   1      580.99      580.00     20.37 o 
   4   6   1     1789.28     1741.54     38.72 o 
   5   6   1     6852.27     6756.23    110.15 o 
   6   6   1     4502.07     4374.60     77.69 o 
   7   6   1       20.03       25.68     14.90 o 
   8   6   1      112.30       94.64     21.11 o 
  -8   7   1       19.08       17.90     20.81 o 
  -7   7   1      154.29      193.48     22.54 o 
  -6   7   1      274.55      257.23     26.24 o 
  -5   7   1     1891.42     1711.09    127.84 o 
  -4   7   1     1250.85     1198.83     32.26 o 
  -3   7   1      235.09      155.78     13.14 o 
  -2   7   1    13343.73    13417.09    140.21 o 
  -1   7   1      239.59      246.01     12.71 o 
   0   7   1     3254.13     3319.71     39.52 o 
   1   7   1      137.87      153.13     12.31 o 
   2   7   1     5793.82     5889.15     70.89 o 
   3   7   1     1339.64     1299.24     29.91 o 
   4   7   1     3379.15     3397.41     57.27 o 
   5   7   1        0.27        3.50     10.58 o 
   6   7   1      156.05      171.89     22.28 o 
   7   7   1     1014.87     1034.12     39.93 o 
   8   7   1       10.34       -2.70     16.77 o 
  -8   8   1        3.99        6.09     17.89 o 
  -7   8   1       80.16       58.85     32.37 o 
  -6   8   1       61.85       79.06     16.98 o 
  -5   8   1       15.43       10.61      8.92 o 
  -4   8   1     2323.87     2396.76     54.32 o 
  -3   8   1     4573.03     4660.04     68.33 o 
  -2   8   1     1091.09     1203.20     26.03 o 
  -1   8   1      760.27      713.73     18.67 o 
   0   8   1      485.59      563.45     19.59 o 
   1   8   1     6470.88     6920.94     76.22 o 
   2   8   1     9277.77     9616.12    105.75 o 
   3   8   1       42.16       22.93      8.55 o 
   4   8   1     1530.80     1506.51     39.27 o 
   5   8   1       83.03       79.13     26.30 o 
   6   8   1      170.83      185.61     21.08 o 
   7   8   1       18.30        5.64     11.33 o 
   8   8   1       23.04       23.10     18.40 o 
  -8   9   1       11.22       33.68     16.61 o 
  -7   9   1     1210.81     1131.58     43.07 o 
  -6   9   1     4145.27     4206.88     89.99 o 
  -5   9   1     2938.56     2845.88     66.25 o 
  -4   9   1      308.45      283.56     22.54 o 
  -3   9   1      143.68      180.85     14.14 o 
  -2   9   1     5095.80     5350.54     67.52 o 
  -1   9   1     8552.96     8619.75    104.61 o 
   0   9   1      967.71      958.14     27.37 o 
   1   9   1    10371.85    10414.15    108.86 o 
   2   9   1     5295.62     5556.16     69.22 o 
   3   9   1      860.17      812.66     24.71 o 
   4   9   1      102.38       95.77     13.69 o 
   5   9   1     2519.39     2493.73     53.01 o 
   6   9   1      568.58      600.18     33.11 o 
   7   9   1     1039.53     1092.98     50.98 o 
   8   9   1      339.04      427.27     40.12 o 
  -8  10   1      598.56      598.70     39.50 o 
  -7  10   1     1099.19     1058.19     47.89 o 
  -6  10   1      526.35      459.61     29.47 o 
  -5  10   1      583.07      595.21     73.11 o 
  -4  10   1      253.21      233.64     20.97 o 
  -3  10   1     6426.66     6002.01    266.44 o 
  -2  10   1      878.72      840.54     22.03 o 
  -1  10   1     3236.39     3277.05     47.41 o 
   0  10   1     2002.27     1918.19     52.69 o 
   1  10   1       52.41       89.49      7.88 o 
   2  10   1     2397.05     2421.48     47.19 o 
   3  10   1     2428.39     2366.72     43.06 o 
   4  10   1      320.03      356.72     21.36 o 
   5  10   1     3714.25     3675.70     66.28 o 
   6  10   1      549.80      530.05     31.24 o 
   7  10   1      387.48      363.64     29.00 o 
   8  10   1      689.76      787.84     49.84 o 
  -8  11   1       22.57       30.91     18.93 o 
  -7  11   1      329.69      320.68     28.03 o 
  -6  11   1        6.00       17.21     15.15 o 
  -5  11   1     1618.36     1647.46     50.16 o 
  -4  11   1        5.49       19.04     13.37 o 
  -3  11   1      351.16      321.15     20.77 o 
  -2  11   1     1703.86     1695.93     32.08 o 
  -1  11   1     3220.01     3303.78     62.23 o 
   0  11   1       17.11        6.62     12.12 o 
   1  11   1     1161.19     1068.38     21.05 o 
   2  11   1     1563.06     1528.64     43.45 o 
   3  11   1      548.79      543.52     22.21 o 
   4  11   1        8.14       33.97     10.93 o 
   5  11   1     2704.19     2598.87     65.35 o 
   6  11   1      216.69      240.06     27.62 o 
   7  11   1      680.47      644.84     37.00 o 
   8  11   1        8.17       40.74     19.36 o 
  -8  12   1       16.71       12.70     19.05 o 
  -7  12   1       37.58       26.44     16.61 o 
  -6  12   1       17.33        3.93     13.71 o 
  -5  12   1      262.53      249.40     21.04 o 
  -4  12   1      733.99      680.17     30.22 o 
  -3  12   1       82.39       59.02     13.13 o 
  -2  12   1      141.13      162.07     12.22 o 
  -1  12   1     8566.77     8377.84    102.00 o 
   0  12   1     2285.44     2237.99     68.37 o 
   1  12   1      593.60      590.80     18.96 o 
   2  12   1      419.38      390.39     20.57 o 
   3  12   1     2510.49     2672.87     56.68 o 
   4  12   1      122.87      111.85     15.04 o 
   5  12   1     1609.59     1616.22     60.79 o 
   6  12   1      221.45      190.94     21.76 o 
   7  12   1       35.44       46.39     17.87 o 
   8  12   1       14.94       12.56     22.96 o 
  -8  13   1      356.28      377.07     33.91 o 
  -7  13   1      424.29      439.55     47.74 o 
  -6  13   1      211.04      250.80     28.56 o 
  -5  13   1       16.86       13.15     12.08 o 
  -4  13   1      399.91      454.57     28.44 o 
  -3  13   1      917.64      938.19     37.01 o 
  -2  13   1     9117.80     9231.79    106.09 o 
  -1  13   1     2166.99     2334.47     47.62 o 
   0  13   1      620.11      699.00     39.38 o 
   1  13   1      137.80      142.62     10.19 o 
   2  13   1     4422.63     4553.45     62.13 o 
   3  13   1      529.55      590.39     28.38 o 
   4  13   1     1676.41     1707.49     46.21 o 
   5  13   1       56.30       77.16     15.28 o 
   6  13   1       17.20       23.10     14.71 o 
   7  13   1      549.81      549.42     35.79 o 
   8  13   1       68.00       34.54     23.95 o 
  -7  14   1       80.43       99.76     24.93 o 
  -6  14   1     3560.02     3462.40     71.40 o 
  -5  14   1     1254.80     1205.01     38.55 o 
  -4  14   1      858.02      812.02     63.29 o 
  -3  14   1      436.55      457.43     24.54 o 
  -2  14   1     1619.38     1580.90     44.88 o 
   0  14   1     5046.76     4958.38    114.62 o 
   1  14   1       23.18       12.34     14.82 o 
   2  14   1     4951.55     5051.05     67.15 o 
   3  14   1      532.90      615.45     39.00 o 
   4  14   1       36.86       48.15     16.36 o 
   5  14   1      328.45      366.91     24.92 o 
   6  14   1     2150.78     2216.69     56.01 o 
   7  14   1      657.80      710.11     46.36 o 
  -7  15   1       34.79       16.67     17.77 o 
  -6  15   1       12.36       11.05     15.23 o 
  -5  15   1        0.80       -1.94     12.65 o 
  -4  15   1     2430.14     2460.08     53.20 o 
  -3  15   1      354.14      359.91     22.39 o 
  -2  15   1      920.68      948.00     53.70 o 
   0  15   1       12.73       36.48     15.71 o 
   1  15   1      476.63      458.73     35.00 o 
   2  15   1      346.09      389.97     18.57 o 
   3  15   1      181.28      205.02     20.42 o 
   4  15   1     1769.80     1878.42     53.37 o 
   5  15   1      154.31      169.34     20.53 o 
   6  15   1      245.16      238.51     24.51 o 
   7  15   1        2.19       18.58     20.26 o 
  -7  16   1       38.59       18.47     28.22 o 
  -6  16   1      258.66      229.92     28.80 o 
  -5  16   1        1.48       11.46     16.94 o 
  -4  16   1        5.20       -3.82     14.11 o 
  -3  16   1        4.55        7.27     11.70 o 
  -2  16   1      123.93      137.75     24.57 o 
  -1  16   1        4.30       12.36     12.86 o 
   0  16   1      569.82      558.48     39.94 o 
   1  16   1      105.01      126.71     28.89 o 
   2  16   1      970.10      940.83     46.76 o 
   3  16   1      984.85      909.19     47.65 o 
   4  16   1       64.87       77.72     23.29 o 
   5  16   1     1245.97     1197.04     48.82 o 
   6  16   1       43.43       -1.29     18.90 o 
   7  16   1      237.78      205.20     56.03 o 
  -7  17   1       24.99       39.75     30.06 o 
  -6  17   1      121.09       97.08     51.22 o 
  -5  17   1      421.82      468.22     62.83 o 
  -4  17   1      558.95      651.19     50.31 o 
  -2  17   1       30.07       28.22     41.37 o 
   0  17   1       66.87       66.16     20.69 o 
   1  17   1     4567.41     4610.58    108.05 o 
   2  17   1      458.75      404.57     46.67 o 
   3  17   1      523.64      513.82     59.55 o 
   4  17   1     3296.07     3087.48     93.67 o 
   5  17   1      511.84      482.99     45.12 o 
   6  17   1      395.41      410.27     44.08 o 
   7  17   1      423.33      464.50     51.57 o 
  -7  18   1      140.48      149.01     41.38 o 
  -6  18   1      456.05      413.21     52.39 o 
  -5  18   1      106.57       98.67     46.11 o 
  -4  18   1      417.73      498.77     53.89 o 
  -3  18   1     2331.48     2388.50    116.79 o 
  -2  18   1     1190.70     1199.12     59.14 o 
   0  18   1      177.46      139.21     35.35 o 
   1  18   1      120.46      131.64     25.34 o 
   2  18   1     1450.29     1410.38     82.08 o 
   3  18   1     4508.49     4768.91    118.45 o 
   4  18   1      169.46      171.99     31.76 o 
   5  18   1      622.56      616.38     52.02 o 
   6  18   1      265.97      340.92     44.37 o 
   7  18   1       33.01       34.24     31.06 o 
  -6  19   1       15.65       20.23     26.62 o 
  -5  19   1      184.81      148.12     33.40 o 
  -4  19   1      781.36      860.24    140.96 o 
  -3  19   1        2.00        4.57     15.50 o 
  -2  19   1      408.16      387.95     72.37 o 
  -1  19   1        3.43       -1.86     23.05 o 
   0  19   1     1549.58     1438.18     66.50 o 
   1  19   1     1630.54     1503.14     78.60 o 
   2  19   1       48.69       39.85     21.36 o 
   3  19   1      619.34      589.59     47.47 o 
   4  19   1     1717.19     1803.82     74.64 o 
   5  19   1      275.31      323.63     41.29 o 
   6  19   1        6.52       26.14     30.22 o 
  -6  20   1      128.13      143.73     40.01 o 
  -5  20   1        5.98       27.28     25.02 o 
  -4  20   1      351.25      336.57     47.30 o 
  -3  20   1       29.60       -2.10     22.69 o 
  -2  20   1        1.06        1.41     16.17 o 
   0  20   1       81.55      119.34     24.91 o 
   1  20   1      970.94      965.98     80.07 o 
   2  20   1       32.85       62.59     22.84 o 
   3  20   1     1562.44     1472.87     66.54 o 
   4  20   1      493.26      567.51     50.10 o 
   5  20   1        4.80      -16.66     32.61 o 
   6  20   1       48.31       42.30     31.55 o 
  -6  21   1       71.31      140.81     36.86 o 
  -5  21   1        1.60        1.23     22.40 o 
  -4  21   1      240.52      327.43     57.36 o 
  -3  21   1      932.27      863.66    150.51 o 
  -2  21   1      361.48      270.48     99.17 o 
  -1  21   1      872.50      878.82     81.36 o 
   0  21   1       49.84       72.51     25.21 o 
   1  21   1     1648.89     1699.78     69.01 o 
   2  21   1        1.98       -6.07     18.46 o 
   3  21   1      730.76      666.11     52.60 o 
   4  21   1     2768.84     2685.73     95.12 o 
   5  21   1      167.26      184.64     36.85 o 
   6  21   1      869.02      909.77     68.65 o 
  -5  22   1        2.35      -14.85     25.55 o 
  -4  22   1       74.47       76.02     28.01 o 
  -3  22   1      850.07      761.07     57.96 o 
  -2  22   1       31.06       92.50     40.06 o 
  -1  22   1      174.51       76.44     83.50 o 
   0  22   1     2449.99     2247.67     78.88 o 
   1  22   1       35.51       34.86     22.30 o 
   2  22   1      449.12      377.24     40.86 o 
   3  22   1     1178.07     1235.13     65.47 o 
   4  22   1       49.44       67.03     27.47 o 
   5  22   1      448.19      405.02     72.98 o 
  -5  23   1      912.81      865.76     69.94 o 
  -4  23   1       10.24       38.04     28.23 o 
  -3  23   1       45.41       -7.27     21.24 o 
  -2  23   1       15.26       -3.07     13.65 o 
  -1  23   1      893.92      948.84     90.06 o 
   0  23   1      441.36      512.94     46.00 o 
   1  23   1      744.98      693.48     53.69 o 
   2  23   1      205.71      249.52     37.13 o 
   3  23   1      189.49      175.80     34.09 o 
   4  23   1        2.74        0.74     31.45 o 
   5  23   1      414.43      412.40     60.34 o 
  -4  24   1      401.71      396.38     49.49 o 
  -3  24   1      227.80      275.19     40.61 o 
  -2  24   1      175.34      116.30     42.46 o 
  -1  24   1        6.28       25.53     19.76 o 
   0  24   1       95.11       91.08     27.40 o 
   1  24   1      160.84      139.40     30.85 o 
   2  24   1      231.50      229.15     35.76 o 
   3  24   1       32.80       42.35     27.54 o 
   4  24   1        5.45       -6.61     25.60 o 
  -4  25   1      155.38      235.39     41.93 o 
  -3  25   1      341.46      383.53     46.64 o 
  -2  25   1      740.66      721.51     86.80 o 
  -1  25   1      259.21      239.92     43.33 o 
   0  25   1       69.13       42.01     25.12 o 
   1  25   1      121.03       84.17     27.08 o 
   2  25   1      674.25      622.52     54.93 o 
   3  25   1     1146.69     1182.95     72.57 o 
   4  25   1     1342.80     1282.48     77.81 o 
  -3  26   1       88.38      106.53     34.37 o 
  -2  26   1        0.86       19.94     19.46 o 
  -1  26   1       49.70       80.16     28.19 o 
   0  26   1     2237.06     1987.87     81.65 o 
   1  26   1       26.59       66.07     38.77 o 
   2  26   1     1765.53     1671.86    101.85 o 
   3  26   1      200.53      202.91     38.62 o 
  -3  27   1      444.80      391.31     50.23 o 
  -2  27   1      286.43      377.52     66.73 o 
  -1  27   1       44.29       41.28     47.55 o 
   0  27   1        4.02       56.20     27.14 o 
   1  27   1       60.38       47.99     49.82 o 
   2  27   1     1234.63     1148.63     66.38 o 
  -1  28   1      291.14      256.00     40.65 o 
   0  28   1        5.51      -21.59     21.59 o 
   1  28   1        2.52       25.28     26.99 o 
  -9   0   2      402.83      399.44     50.82 o 
  -8   0   2     1638.28     1562.16     74.00 o 
  -7   0   2      653.80      504.11     45.23 o 
  -6   0   2      888.08      847.87     47.63 o 
  -5   0   2     1058.86      983.91     46.07 o 
  -4   0   2     2247.19     2031.85     59.33 o 
  -3   0   2      264.27      235.65     29.27 o 
  -2   0   2    11857.70    11393.20    169.69 o 
  -1   0   2    13937.60    14551.05    423.37 o 
   0   0   2    14658.81    14619.52    196.72 o 
   1   0   2     6065.82     6305.64     93.34 o 
   2   0   2    14851.72    14150.87    202.22 o 
   3   0   2       36.75       24.41     10.74 o 
   4   0   2      541.79      569.29     34.18 o 
   5   0   2     3246.35     3187.44     82.30 o 
   6   0   2      895.65      807.25     48.15 o 
   7   0   2     4095.61     3997.65    110.88 o 
   8   0   2     1694.17     1486.55    131.66 o 
   9   0   2        9.17       -2.69     27.60 o 
  -9   1   2      329.71      361.65     33.66 o 
  -8   1   2      907.67     1022.89     76.00 o 
  -7   1   2      400.78      373.87     28.69 o 
  -6   1   2        4.06        8.25     12.12 o 
  -5   1   2       51.29       51.16     12.66 o 
  -4   1   2      141.62      222.79     16.79 o 
  -3   1   2     1001.10     1150.85     27.93 o 
  -2   1   2     4632.15     4372.48     55.93 o 
  -1   1   2      617.07      576.28     22.62 o 
   0   1   2     1758.16     1856.90     23.38 o 
   1   1   2     8190.63     7970.11     81.01 o 
   2   1   2     3349.53     3228.96     76.85 o 
   3   1   2      676.28      683.00     20.82 o 
   4   1   2     4884.00     4754.66     68.98 o 
   5   1   2      765.08      730.26     28.58 o 
   6   1   2      826.86      877.31     33.62 o 
   7   1   2      679.16      691.22     36.61 o 
   8   1   2      138.95      124.24     22.83 o 
   9   1   2      841.43      841.46     47.76 o 
  -9   2   2       24.03       18.67     19.60 o 
  -8   2   2      253.62      231.77     26.85 o 
  -7   2   2      505.46      485.83     32.13 o 
  -6   2   2      136.24      117.39     17.39 o 
  -5   2   2        1.80       -6.63      9.81 o 
  -4   2   2      179.58      154.51     14.76 o 
  -3   2   2     3554.48     3520.44     62.06 o 
  -2   2   2      635.78      684.07     19.28 o 
  -1   2   2       91.95       96.48     10.82 o 
   0   2   2       27.72       23.65      4.53 o 
   1   2   2     3290.29     3371.37     96.80 o 
   2   2   2      696.14      752.76     18.92 o 
   3   2   2      515.22      543.12     19.03 o 
   4   2   2      204.91      202.25     15.79 o 
   5   2   2      161.01      170.60     16.85 o 
   6   2   2      549.99      580.05     31.30 o 
   7   2   2        5.90       -4.71     14.55 o 
   8   2   2      262.21      259.18     27.58 o 
   9   2   2       31.01       41.56     20.75 o 
  -9   3   2      150.54      148.11     27.79 o 
  -8   3   2        7.35       18.00     17.37 o 
  -7   3   2      117.38      102.70     18.83 o 
  -6   3   2      108.78      111.39     17.32 o 
  -5   3   2     5408.12     5210.05     95.64 o 
  -4   3   2     1261.78     1332.42     34.18 o 
  -3   3   2     1014.08     1081.74     27.47 o 
  -2   3   2      149.82      134.53     11.95 o 
  -1   3   2    13533.12    13520.24    134.20 o 
   0   3   2      105.04      102.13      6.82 o 
   1   3   2       44.08       59.08     10.42 o 
   3   3   2     2875.28     2896.06     45.57 o 
   4   3   2     1046.40     1083.54     29.61 o 
   5   3   2      628.75      609.88     27.76 o 
   6   3   2        8.33        5.42     11.97 o 
   7   3   2     3816.92     3751.70     76.09 o 
   8   3   2      239.03      264.30     32.55 o 
   9   3   2        6.24      -18.48     18.48 o 
  -9   4   2      502.29      541.17     40.31 o 
  -8   4   2     1398.04     1420.42     50.46 o 
  -7   4   2      949.34      916.51     40.07 o 
  -6   4   2       67.47       61.77     15.03 o 
  -5   4   2        9.46       19.54     11.17 o 
  -4   4   2      477.54      525.01     38.64 o 
  -3   4   2     6141.32     5896.92     88.10 o 
  -2   4   2      230.77      197.92     12.64 o 
  -1   4   2     6386.92     6136.11     68.19 o 
   0   4   2     1741.96     1806.08     26.53 o 
   1   4   2      458.42      473.08     19.43 o 
   2   4   2       26.49       23.38      8.59 o 
   3   4   2     6492.06     6327.15     90.09 o 
   4   4   2      873.70      913.88     27.72 o 
   5   4   2     5174.08     5094.87     78.88 o 
   6   4   2       38.28       36.39     13.80 o 
   7   4   2        8.39       12.63     14.42 o 
   8   4   2      712.35      719.41     41.60 o 
  -8   5   2        1.08        2.03     16.05 o 
  -7   5   2      445.03      403.33     29.37 o 
  -6   5   2       49.13       35.15     14.06 o 
  -5   5   2      834.32      812.29     31.00 o 
  -4   5   2     5282.12     5586.10    155.07 o 
  -3   5   2     5310.17     5342.72     71.68 o 
  -2   5   2     1279.19     1337.09     38.24 o 
  -1   5   2      239.18      215.05     11.34 o 
   0   5   2     7644.20     7821.76     82.21 o 
   1   5   2     5995.98     6030.38     66.79 o 
   2   5   2      230.70      235.22     17.16 o 
   3   5   2       55.77       87.16     12.85 o 
   4   5   2     1914.90     2020.73     47.38 o 
   5   5   2      204.22      225.82     19.21 o 
   6   5   2     2567.74     2670.77     68.46 o 
   7   5   2      152.82      116.55     20.19 o 
   8   5   2      358.96      361.92     30.88 o 
  -8   6   2       69.86       60.58     19.56 o 
  -7   6   2       29.71       22.75     14.89 o 
  -6   6   2       33.30       13.98     12.59 o 
  -5   6   2      170.99      135.30     27.67 o 
  -4   6   2       97.03       91.58     13.21 o 
  -3   6   2     1577.64     1588.44     56.58 o 
  -2   6   2      178.30      259.03     20.77 o 
  -1   6   2     1783.94     1924.53     30.38 o 
   0   6   2      703.37      701.51     21.00 o 
   1   6   2        2.20       -5.29      5.29 o 
   2   6   2     1912.16     1852.74     36.63 o 
   3   6   2     3614.41     3697.71     54.55 o 
   4   6   2      501.78      482.60     31.53 o 
   5   6   2      311.49      398.40     27.61 o 
   6   6   2      453.02      448.93     31.22 o 
   7   6   2      598.76      586.47     34.68 o 
   8   6   2        6.83       10.89     16.77 o 
  -8   7   2      201.10      240.56     31.83 o 
  -7   7   2      403.37      394.26     30.04 o 
  -6   7   2       82.50       63.47     17.35 o 
  -5   7   2       19.52       17.40     11.66 o 
  -4   7   2      566.95      473.52     33.60 o 
  -3   7   2      383.55      427.65     20.36 o 
  -2   7   2    10115.41    10627.31    133.65 o 
  -1   7   2      106.06      160.61     10.55 o 
   0   7   2      109.28      175.72     10.27 o 
   1   7   2       48.91       39.62      6.87 o 
   2   7   2      296.74      263.41     13.86 o 
   3   7   2     3633.60     3735.09     55.72 o 
   4   7   2     3329.35     3439.24     57.67 o 
   5   7   2       10.47       -6.75      9.41 o 
   6   7   2     1180.41     1214.86     45.49 o 
   7   7   2        7.74        1.57     14.09 o 
   8   7   2       67.66       70.11     20.22 o 
  -8   8   2       63.49       34.95     18.89 o 
  -7   8   2       86.88       43.26     24.76 o 
  -6   8   2     1483.44     1518.30     50.66 o 
  -5   8   2       34.67       23.56     14.71 o 
  -4   8   2     5384.71     5663.88     81.89 o 
  -3   8   2      288.04      249.42     16.49 o 
  -2   8   2     1742.96     1810.90     38.35 o 
  -1   8   2     3976.75     3885.90     50.14 o 
   0   8   2     1482.01     1435.39     25.52 o 
   1   8   2      257.12      289.28     13.29 o 
   2   8   2     1279.81     1245.52     26.47 o 
   3   8   2     1809.38     1667.87     34.88 o 
   4   8   2     1015.84      946.97     29.33 o 
   5   8   2     1123.01     1230.27     71.43 o 
   6   8   2     2497.30     2529.26     59.62 o 
   7   8   2      127.52      179.71     25.43 o 
   8   8   2      581.21      664.22     40.80 o 
  -8   9   2      142.19      108.31     19.40 o 
  -7   9   2      424.63      402.52     30.59 o 
  -6   9   2     1135.04     1071.21     87.86 o 
  -5   9   2      994.68      971.37     33.86 o 
  -4   9   2     1000.08     1001.39     32.40 o 
  -3   9   2      102.23      105.36     12.33 o 
  -2   9   2     4319.28     4394.68     96.38 o 
  -1   9   2     3902.85     4018.18     52.04 o 
   0   9   2     1427.68     1523.97     26.60 o 
   1   9   2     3484.06     3281.80     44.89 o 
   2   9   2      293.05      321.22     15.88 o 
   3   9   2       60.15       64.62     12.36 o 
   4   9   2      323.81      327.10     27.02 o 
   5   9   2      428.90      490.39     44.43 o 
   6   9   2      794.68      798.69     36.36 o 
   7   9   2      190.54      215.59     24.24 o 
   8   9   2       79.46       34.55     16.95 o 
  -8  10   2      244.46      205.72     26.87 o 
  -7  10   2      343.01      328.30     28.33 o 
  -6  10   2      175.40      173.59     20.75 o 
  -5  10   2       68.42       47.72     18.10 o 
  -4  10   2       72.45       89.92     13.92 o 
  -3  10   2      255.05      305.23     31.14 o 
  -2  10   2      221.57      267.29     17.36 o 
  -1  10   2       56.47       76.30      9.40 o 
   0  10   2      202.21      268.41     15.63 o 
   1  10   2     2434.22     2421.47     36.91 o 
   2  10   2        0.34        2.00      6.80 o 
   3  10   2      240.07      235.60     23.61 o 
   4  10   2      409.01      468.57     24.48 o 
   5  10   2      504.96      508.63     29.94 o 
   6  10   2      123.92       97.78     19.07 o 
   7  10   2      153.49      142.72     24.83 o 
   8  10   2       46.00        7.43     18.32 o 
  -8  11   2      362.49      315.57     33.93 o 
  -7  11   2     1095.03     1132.17     55.47 o 
  -6  11   2        0.20      -11.77     11.77 o 
  -5  11   2      906.93      824.33     44.21 o 
  -4  11   2      181.10      173.53     16.98 o 
  -3  11   2      112.01      116.24     13.03 o 
  -2  11   2     2651.41     2502.87     46.71 o 
  -1  11   2      185.37      222.89     12.29 o 
   0  11   2        2.90        0.06      6.24 o 
   1  11   2     3266.50     3210.44     44.98 o 
   2  11   2     2075.98     2219.05     38.59 o 
   3  11   2     2712.35     2965.14     95.16 o 
   4  11   2      121.42      142.38     18.63 o 
   5  11   2        0.98        4.75     11.94 o 
   6  11   2     2060.55     2038.84     52.41 o 
   7  11   2        4.39      -14.84     16.17 o 
   8  11   2       59.89       87.44     22.67 o 
  -8  12   2      114.86      108.41     28.23 o 
  -7  12   2       21.67       58.46     21.34 o 
  -6  12   2     1606.50     1697.79     49.19 o 
  -5  12   2        4.73       -8.25     11.36 o 
  -4  12   2      194.39      192.99     17.79 o 
  -3  12   2      356.91      357.00     19.94 o 
  -2  12   2       27.82       59.23     10.50 o 
  -1  12   2     3808.39     3877.00     51.74 o 
   0  12   2     4201.88     4119.27     60.99 o 
   1  12   2       28.10       33.94      8.55 o 
   2  12   2     3602.57     3674.68     53.78 o 
   3  12   2     1004.09     1007.64     28.80 o 
   4  12   2      807.42      828.24     54.12 o 
   5  12   2     1314.30     1334.45     40.08 o 
   6  12   2      717.14      760.00     44.52 o 
   7  12   2      329.89      303.99     28.32 o 
   8  12   2      840.70      832.39     66.41 o 
  -8  13   2      351.75      262.15     47.79 o 
  -7  13   2       93.60       95.53     26.24 o 
  -6  13   2        1.24       11.57     14.30 o 
  -5  13   2      831.89      807.96     40.63 o 
  -4  13   2      176.68      157.55     16.93 o 
  -3  13   2       59.09       60.89     15.47 o 
  -2  13   2     1232.11     1049.94     29.12 o 
  -1  13   2       25.00       26.22      6.78 o 
   0  13   2     2779.52     2853.54     48.77 o 
   1  13   2       50.34       73.99      9.10 o 
   2  13   2     3677.65     3475.81     57.41 o 
   3  13   2      817.72      832.43     26.54 o 
   4  13   2      737.75      797.21     34.49 o 
   5  13   2        5.25        4.96     14.14 o 
   6  13   2      283.82      323.76     58.13 o 
   7  13   2      565.05      484.38     39.38 o 
   8  13   2       70.71       65.41     47.19 o 
  -7  14   2       50.47       19.02     17.88 o 
  -6  14   2       81.89       78.49     18.10 o 
  -5  14   2       25.68       23.18     18.87 o 
  -4  14   2       21.58       36.30     12.43 o 
  -3  14   2       15.05       16.03     11.64 o 
  -2  14   2     1401.48     1369.66     33.23 o 
  -1  14   2     2135.37     2053.77     32.90 o 
   0  14   2     1416.39     1444.07     37.06 o 
   1  14   2      717.91      685.87     37.91 o 
   2  14   2       50.66       35.58      9.11 o 
   3  14   2     1349.43     1293.99     33.47 o 
   4  14   2     1378.83     1431.13     38.57 o 
   5  14   2        5.21       -0.31     17.80 o 
   6  14   2       34.91      -20.92     20.92 o 
   7  14   2     1056.72     1126.67     66.20 o 
  -7  15   2        3.15        4.80     13.61 o 
  -6  15   2        2.35        5.84     14.27 o 
  -5  15   2     1557.30     1618.91     45.34 o 
  -4  15   2      189.85      214.18     19.21 o 
  -3  15   2      834.70      845.32     27.80 o 
  -2  15   2      184.23      206.02     27.23 o 
  -1  15   2     4228.23     4120.15    140.77 o 
   0  15   2       11.24        9.30     14.41 o 
   1  15   2     2227.20     2197.20    117.33 o 
   2  15   2     2197.95     2152.33     39.29 o 
   3  15   2      811.21      842.38     27.85 o 
   4  15   2       39.89       37.70     12.45 o 
   5  15   2       58.30       75.25     18.26 o 
   6  15   2      118.10       99.86     21.96 o 
   7  15   2      936.36      971.12     56.49 o 
  -7  16   2     1302.80     1371.38    107.74 o 
  -6  16   2      120.38      146.76     30.72 o 
  -5  16   2      299.35      318.57     29.36 o 
  -4  16   2       25.29       32.03     15.31 o 
  -3  16   2     5212.91     5147.38    121.58 o 
  -2  16   2        0.81        2.44     12.34 o 
  -1  16   2     2320.24     2334.83     71.50 o 
   0  16   2     2818.80     2809.32     77.73 o 
   1  16   2      566.13      563.86     48.19 o 
   2  16   2     1246.85     1260.25     93.58 o 
   3  16   2       38.62       70.78     20.81 o 
   4  16   2      212.91      201.72     29.65 o 
   5  16   2     3763.63     3844.37    106.95 o 
   6  16   2       38.47       -4.70     30.56 o 
   7  16   2        2.76      -15.09     39.66 o 
  -7  17   2       95.20       63.64     29.78 o 
  -6  17   2      300.23      270.08     57.37 o 
  -5  17   2     1790.11     1734.46     98.14 o 
  -4  17   2       65.67       10.13     30.23 o 
  -3  17   2       40.64       31.38     22.09 o 
  -2  17   2        1.29      -10.47     12.61 o 
  -1  17   2       29.68       32.36     18.52 o 
   0  17   2     1586.17     1486.32     65.71 o 
   1  17   2     3008.94     2840.78     80.42 o 
   2  17   2      705.77      645.28     44.64 o 
   3  17   2      722.57      807.38     47.65 o 
   4  17   2     1505.94     1339.30     60.71 o 
   5  17   2      291.97      304.00     42.95 o 
   6  17   2       12.01       24.47     24.56 o 
   7  17   2      813.66      778.31     96.87 o 
  -7  18   2      535.12      497.23     54.57 o 
  -6  18   2       48.46        1.81     21.92 o 
  -5  18   2      211.45      172.94     32.12 o 
  -4  18   2      117.93      112.82     29.54 o 
  -3  18   2       31.49       18.64     22.21 o 
  -2  18   2      457.36      343.62     99.91 o 
  -1  18   2      492.05      449.63     38.90 o 
   0  18   2     1396.94     1293.18     55.94 o 
   1  18   2     1033.03     1098.84     52.42 o 
   2  18   2     1294.48     1166.20     72.64 o 
   3  18   2      429.76      395.88     38.28 o 
   4  18   2      214.40      228.09     32.87 o 
   5  18   2        0.99      -20.43     20.43 o 
   6  18   2      277.16      303.36     71.55 o 
   7  18   2      111.03      102.86     54.06 o 
  -6  19   2       21.20        8.35     19.27 o 
  -5  19   2      273.72      343.47     61.55 o 
  -4  19   2      191.79      251.29     36.51 o 
  -3  19   2       28.88       66.44     25.88 o 
  -2  19   2     4311.22     3737.39    312.40 o 
  -1  19   2      320.65      299.36     34.89 o 
   0  19   2     2534.08     2373.00     76.98 o 
   1  19   2      603.83      634.46     77.34 o 
   2  19   2     1888.14     1958.15     71.04 o 
   3  19   2      706.89      796.27     54.13 o 
   4  19   2     2733.59     2879.60     93.75 o 
   5  19   2      569.53      665.47    121.30 o 
   6  19   2       31.21       30.31     27.16 o 
  -6  20   2      426.79      440.99     89.20 o 
  -5  20   2      105.74       21.91     18.37 o 
  -4  20   2     2291.79     2489.94    143.65 o 
  -3  20   2     1963.59     1942.70     76.62 o 
  -2  20   2       13.65       14.17     22.29 o 
  -1  20   2       56.75       33.57     24.19 o 
   0  20   2     5675.02     5738.28    333.84 o 
   1  20   2       89.19       88.36     23.93 o 
   2  20   2      310.49      305.09     35.41 o 
   3  20   2      201.68      186.41     38.28 o 
   4  20   2       64.10       85.50     26.79 o 
   5  20   2      491.33      455.24     62.65 o 
   6  20   2      307.92      331.73     68.54 o 
  -6  21   2      225.09      273.43     44.24 o 
  -5  21   2       28.97       11.29     33.30 o 
  -4  21   2      801.93      782.49     59.51 o 
  -3  21   2       78.82       86.67     27.84 o 
  -2  21   2      946.84      979.23     59.45 o 
  -1  21   2       24.12       43.54     22.25 o 
   0  21   2      460.97      488.10     43.09 o 
   1  21   2     1865.23     1628.89     66.68 o 
   2  21   2      325.27      292.58     35.68 o 
   3  21   2       23.21       42.45     32.03 o 
   4  21   2      955.68      975.86     62.47 o 
   5  21   2       41.05       55.52     28.44 o 
   6  21   2       38.25       56.51     48.08 o 
  -5  22   2        1.08        8.04     19.00 o 
  -4  22   2      931.66      942.15     66.55 o 
  -3  22   2      693.23      888.22     64.69 o 
  -2  22   2      512.78      491.57     45.84 o 
  -1  22   2      123.45      158.67     29.82 o 
   0  22   2      518.38      531.21     44.97 o 
   1  22   2        4.45       21.25     31.08 o 
   2  22   2       23.73        6.73     20.50 o 
   3  22   2       29.08      -13.62     20.71 o 
   4  22   2      180.84      156.50     34.56 o 
   5  22   2      761.56      815.45     63.28 o 
  -5  23   2      607.14      786.50     96.47 o 
  -4  23   2       33.31        3.62     24.96 o 
  -3  23   2      229.78      234.97     38.38 o 
  -2  23   2      104.44      112.31     29.31 o 
  -1  23   2      246.02      230.96     34.68 o 
   0  23   2      871.46      722.16     53.41 o 
   1  23   2     3096.98     2944.78     94.27 o 
   2  23   2       23.48      -19.28     19.28 o 
   3  23   2      668.63      710.31     56.87 o 
   4  23   2       87.42       86.68     32.84 o 
   5  23   2      353.06      368.48     72.96 o 
  -4  24   2      327.96      230.34    100.90 o 
  -3  24   2      370.14      391.56     47.20 o 
  -2  24   2       89.30      105.40     29.08 o 
  -1  24   2     2364.07     2509.35     90.52 o 
   0  24   2      445.53      419.78     43.45 o 
   1  24   2       74.32       92.86     29.25 o 
   2  24   2       44.76       38.11     24.40 o 
   3  24   2      884.64     1033.35     64.95 o 
   4  24   2      529.41      490.82     51.47 o 
  -4  25   2      297.41      220.91     60.70 o 
  -3  25   2      291.39      241.64     39.71 o 
  -2  25   2        8.17       -7.76     22.57 o 
  -1  25   2       93.22       71.21     28.35 o 
   0  25   2       17.02       14.98     23.12 o 
   1  25   2     1029.43     1098.48     80.87 o 
   2  25   2       20.98      -15.48     22.12 o 
   3  25   2       12.66      -11.31     23.39 o 
   4  25   2      103.16       80.70     34.40 o 
  -3  26   2       23.52       -2.72     21.34 o 
  -2  26   2       92.47       80.62     31.31 o 
  -1  26   2        5.02        3.28     28.76 o 
   0  26   2      107.13       56.66     91.87 o 
   1  26   2       62.39       70.77     62.62 o 
   2  26   2        0.39        6.27     23.07 o 
   3  26   2      649.69      593.99     56.59 o 
  -2  27   2      917.81     1072.76     74.11 o 
  -1  27   2        0.62      -23.16     23.16 o 
   0  27   2        3.91       -1.12     23.52 o 
   1  27   2      820.70      794.66     77.86 o 
   2  27   2        9.96      -22.26     29.83 o 
  -1  28   2     1613.42     1613.97     79.90 o 
   0  28   2      132.32      135.06     33.21 o 
   1  28   2       31.32       27.89     26.69 o 
  -9   1   3       21.26       23.23     19.26 o 
  -8   1   3      172.57      167.43     27.99 o 
  -7   1   3      710.36      673.87     37.19 o 
  -6   1   3      677.00      643.80     33.35 o 
  -5   1   3      794.61      775.44     29.68 o 
  -4   1   3      146.58      141.53     14.79 o 
  -3   1   3     3317.79     3305.14     52.12 o 
  -2   1   3     1021.83      908.56     27.37 o 
  -1   1   3      228.50      258.12     16.15 o 
   0   1   3       33.32       35.33      5.34 o 
   1   1   3    23591.40    23563.28    223.94 o 
   2   1   3     1710.89     1671.68     28.20 o 
   3   1   3     3473.08     3637.07     69.45 o 
   4   1   3        2.24        2.64      7.97 o 
   5   1   3     2623.55     2469.92     50.89 o 
   6   1   3       49.09       46.83     14.23 o 
   7   1   3        1.49        5.57     13.92 o 
   8   1   3      146.31      122.08     28.59 o 
  -9   2   3      909.29      933.18     50.61 o 
  -8   2   3       37.70       46.54     18.19 o 
  -7   2   3      527.90      570.33     34.99 o 
  -6   2   3      995.71     1114.79     39.32 o 
  -5   2   3      349.87      345.86     23.73 o 
  -4   2   3     2350.17     2231.02     45.46 o 
  -3   2   3     2646.41     2569.31     44.96 o 
  -2   2   3     2978.13     2981.82     52.05 o 
  -1   2   3     8084.06     7891.44     85.72 o 
   0   2   3     2491.81     2585.43     35.44 o 
   1   2   3    19578.23    19649.33    188.73 o 
   2   2   3     2334.58     2556.17     82.16 o 
   3   2   3     4158.30     3733.99     60.71 o 
   4   2   3     3471.60     3629.69     58.28 o 
   5   2   3     1416.98     1448.24     38.68 o 
   6   2   3       89.40       85.13     21.44 o 
   7   2   3      367.73      379.45     29.44 o 
   8   2   3     1892.26     1947.47     58.65 o 
  -8   3   3      421.70      355.32     31.46 o 
  -7   3   3        8.81       24.58     15.08 o 
  -6   3   3       57.06       64.26     15.98 o 
  -5   3   3     1062.77     1079.80     35.37 o 
  -4   3   3     2154.98     2244.62     77.85 o 
  -3   3   3     1034.25      985.39     26.97 o 
  -2   3   3     2104.13     2103.74     66.77 o 
  -1   3   3      789.09      780.88     22.05 o 
   0   3   3    22341.17    22459.67    281.98 o 
   1   3   3     5801.55     5416.22     90.00 o 
   2   3   3     1271.67     1197.67     23.67 o 
   3   3   3     1065.55     1054.88     26.13 o 
   4   3   3     2150.84     2158.15     42.81 o 
   5   3   3      107.83      106.46     14.83 o 
   6   3   3       50.28       54.50     14.53 o 
   7   3   3       26.57       40.16     20.88 o 
   8   3   3      118.92      164.61     24.99 o 
  -8   4   3       67.11       61.53     24.61 o 
  -7   4   3      363.81      292.71     26.45 o 
  -6   4   3       51.12       34.47     14.55 o 
  -5   4   3      154.41      163.93     18.06 o 
  -4   4   3     1354.50     1282.87     34.51 o 
  -3   4   3     1843.35     1876.40     56.09 o 
  -2   4   3     5023.59     4965.86     73.48 o 
  -1   4   3      121.15      103.91     10.47 o 
   0   4   3       24.77       34.47      6.51 o 
   1   4   3       33.51       31.10      5.61 o 
   2   4   3      555.64      514.28     63.87 o 
   3   4   3      738.46      870.18     27.23 o 
   4   4   3      758.40      755.14     25.74 o 
   5   4   3       28.49       27.04     11.60 o 
   6   4   3      116.80      138.25     18.71 o 
   7   4   3      283.47      300.18     26.73 o 
   8   4   3      250.36      251.55     27.72 o 
  -8   5   3      711.24      643.29     41.25 o 
  -7   5   3     1320.94     1246.66     44.13 o 
  -6   5   3     1014.05     1044.15     38.09 o 
  -5   5   3        3.01       -0.39     12.34 o 
  -4   5   3      877.80      911.59     38.71 o 
  -3   5   3      451.64      501.22     21.92 o 
  -2   5   3    11033.14    10573.15    116.21 o 
  -1   5   3     1316.52     1348.57     41.27 o 
   0   5   3      244.88      269.94     12.54 o 
   1   5   3      913.34     1052.11     20.78 o 
   2   5   3     1151.42     1260.98     25.25 o 
   3   5   3     5317.69     5425.83     80.21 o 
   4   5   3     6920.11     6927.76    124.13 o 
   5   5   3       44.01       34.90     11.78 o 
   6   5   3      111.40      134.98     23.85 o 
   7   5   3      349.38      300.80     55.27 o 
   8   5   3       37.28       22.32     18.13 o 
  -8   6   3       71.31       44.06     19.04 o 
  -7   6   3      120.15       88.22     19.28 o 
  -6   6   3     1228.65     1149.63     40.24 o 
  -5   6   3      181.29      188.97     25.15 o 
  -4   6   3     4329.74     4103.12     66.14 o 
  -3   6   3     3501.06     3562.53     56.00 o 
  -2   6   3        2.29       11.95      7.73 o 
  -1   6   3      323.83      368.78     15.60 o 
   0   6   3     1232.35     1106.25     25.03 o 
   1   6   3      497.14      554.56     16.38 o 
   2   6   3    10649.92    10373.04    112.63 o 
   3   6   3     1611.73     1719.57     34.87 o 
   4   6   3      584.90      673.29     55.27 o 
   5   6   3     1046.19     1081.58     38.60 o 
   6   6   3      541.43      536.58     30.74 o 
   7   6   3      649.48      760.30     39.55 o 
   8   6   3       75.80      106.23     22.05 o 
  -8   7   3      404.03      386.05     32.80 o 
  -7   7   3       22.25       39.60     16.42 o 
  -6   7   3       11.88       11.91     11.90 o 
  -5   7   3     1069.69      996.47     34.94 o 
  -4   7   3      758.41      724.76     27.05 o 
  -3   7   3      255.45      317.65     26.47 o 
  -2   7   3     2946.22     2889.47     45.51 o 
  -1   7   3     6646.20     6719.98     78.05 o 
   0   7   3     2040.72     1986.73     78.37 o 
   1   7   3     1045.21     1065.25     23.42 o 
   2   7   3      468.02      610.58     19.01 o 
   3   7   3     1142.46     1233.38     29.35 o 
   4   7   3     3958.37     3712.00     82.56 o 
   5   7   3     2945.82     2936.05     57.11 o 
   6   7   3        6.30      -10.15     10.15 o 
   7   7   3      118.66      109.05     20.60 o 
   8   7   3       78.37       60.40     27.90 o 
  -8   8   3        3.94       18.25     17.55 o 
  -7   8   3       12.33       12.92     12.18 o 
  -6   8   3        8.99       11.93     14.87 o 
  -5   8   3     1824.41     1710.41     45.29 o 
  -4   8   3        3.48        9.25     10.20 o 
  -3   8   3      426.84      408.10     28.03 o 
  -2   8   3      623.75      740.33     22.51 o 
  -1   8   3     1158.40     1127.45     25.36 o 
   0   8   3      375.12      380.25     15.76 o 
   1   8   3     1151.84     1246.16     25.25 o 
   2   8   3      831.04      868.25     23.03 o 
   3   8   3     2769.35     2755.72     46.64 o 
   4   8   3       10.58        2.55     16.49 o 
   5   8   3       20.40       16.60     31.83 o 
   6   8   3     1039.30     1066.91     37.39 o 
   7   8   3       86.16       42.78     29.97 o 
   8   8   3      171.49      121.65     46.91 o 
  -8   9   3      352.90      358.18     64.96 o 
  -7   9   3       48.90       35.33     19.01 o 
  -6   9   3     1148.43     1161.74     53.12 o 
  -5   9   3     5001.86     5156.15     83.99 o 
  -4   9   3      521.09      515.09     29.47 o 
  -3   9   3      605.89      563.48     34.22 o 
  -2   9   3     1534.13     1535.11     32.06 o 
  -1   9   3       31.70       12.09      7.59 o 
   0   9   3     2979.61     2965.03     43.38 o 
   1   9   3     3486.53     3158.61     45.39 o 
   2   9   3        3.58        5.91      6.85 o 
   3   9   3     5012.39     5306.24     72.98 o 
   4   9   3     1306.58     1372.36     57.22 o 
   5   9   3      349.57      307.10     30.31 o 
   6   9   3      815.24      813.40     61.11 o 
   7   9   3      461.35      535.82     45.59 o 
   8   9   3      929.54      925.86     92.71 o 
  -8  10   3      740.07      712.94     43.40 o 
  -7  10   3     1539.98     1650.43     52.01 o 
  -6  10   3     1055.63     1071.35     39.46 o 
  -5  10   3     1076.66     1091.55     36.88 o 
  -4  10   3      339.72      321.65     21.64 o 
  -3  10   3     8381.24     8283.83    119.33 o 
  -2  10   3      297.45      237.39     15.26 o 
  -1  10   3     4157.39     3931.57     54.26 o 
   0  10   3      148.32      170.29     12.35 o 
   1  10   3        6.95       11.88      7.03 o 
   2  10   3     7646.87     7543.04     90.35 o 
   3  10   3     3654.17     3639.52     57.23 o 
   4  10   3      234.57      232.33     18.11 o 
   5  10   3     1344.99     1377.06     58.66 o 
   6  10   3       36.65       18.64     18.89 o 
   7  10   3      313.51      326.00     38.30 o 
   8  10   3        3.09       22.21     38.78 o 
  -8  11   3        1.19       18.29     19.20 o 
  -7  11   3      278.90      262.03     38.48 o 
  -6  11   3      125.49      119.80     18.84 o 
  -5  11   3     2515.94     2528.40     77.32 o 
  -4  11   3       35.56       45.83     20.43 o 
  -3  11   3       24.41       11.87      7.65 o 
  -2  11   3       18.31       21.74      8.59 o 
  -1  11   3      842.59      938.57     23.89 o 
   0  11   3       15.31        8.55      8.12 o 
   1  11   3     8055.14     7945.97    107.60 o 
   2  11   3      107.58       94.43     10.98 o 
   3  11   3      726.32      755.96     25.68 o 
   4  11   3     1710.10     1778.86     41.52 o 
   5  11   3        6.21        6.19     11.30 o 
   6  11   3      788.86      829.45     42.77 o 
   7  11   3      565.61      615.72     41.79 o 
   8  11   3        2.87        8.97     37.85 o 
  -8  12   3        2.27      -19.98     19.98 o 
  -7  12   3        0.48      -19.38     21.78 o 
  -6  12   3       66.09       68.69     17.26 o 
  -5  12   3      252.98      213.54     20.91 o 
  -4  12   3      811.66      802.37     30.44 o 
  -3  12   3      203.80      201.98     19.29 o 
  -2  12   3     1129.35     1154.63     29.02 o 
  -1  12   3      543.93      561.01     19.61 o 
   0  12   3      364.90      372.67     17.11 o 
   1  12   3      941.58      917.32     23.98 o 
   2  12   3      731.79      649.18     30.90 o 
   3  12   3     1242.14     1222.92     33.56 o 
   4  12   3      957.72      956.95     31.52 o 
   5  12   3        8.98        2.66     11.08 o 
   6  12   3      448.14      492.91     31.12 o 
   7  12   3      233.59      221.36     36.86 o 
   8  12   3        2.94       50.03     23.52 o 
  -8  13   3      422.05      466.27     36.49 o 
  -7  13   3      345.69      314.67     29.12 o 
  -6  13   3      647.42      632.76     35.57 o 
  -5  13   3      905.93      948.34     34.98 o 
  -4  13   3        0.92       10.27     11.20 o 
  -3  13   3      242.85      233.63     20.43 o 
  -2  13   3     1214.26     1160.12     29.17 o 
  -1  13   3     1070.50     1026.23     25.30 o 
   0  13   3     1294.24     1179.06     26.34 o 
   1  13   3      380.15      380.80     17.79 o 
   2  13   3      131.87      130.93     12.89 o 
   3  13   3      710.02      675.41     27.65 o 
   4  13   3     3348.89     3340.93     60.59 o 
   5  13   3      896.01      950.01     40.15 o 
   6  13   3      147.84      164.17     21.12 o 
   7  13   3      261.18      282.79     33.27 o 
  -7  14   3       23.03        7.85     16.40 o 
  -6  14   3     1503.87     1567.96     48.58 o 
  -5  14   3      385.28      376.51     25.95 o 
  -4  14   3     2950.39     2914.10     71.57 o 
  -3  14   3       27.13       26.98     14.61 o 
  -2  14   3        2.82       13.88      9.31 o 
  -1  14   3      602.54      596.11     24.83 o 
   0  14   3     3702.16     3512.68     49.73 o 
   1  14   3      508.37      499.19     20.06 o 
   2  14   3     6534.77     6693.77     85.58 o 
   3  14   3     2157.00     2228.54     45.96 o 
   4  14   3        1.79        8.33     10.89 o 
   5  14   3      426.56      419.43     27.55 o 
   6  14   3      699.74      752.21     45.51 o 
   7  14   3      239.66      180.14     28.43 o 
  -7  15   3      309.48      336.69     30.37 o 
  -6  15   3      907.77      884.97     39.64 o 
  -5  15   3        5.75        0.10     12.13 o 
  -4  15   3      739.15      693.49     30.10 o 
  -3  15   3       10.73        6.81      9.50 o 
  -2  15   3     3158.49     3087.58     50.79 o 
  -1  15   3     1012.59     1044.55     34.33 o 
   0  15   3       10.52       13.43     19.71 o 
   1  15   3     3296.94     3264.36     49.48 o 
   2  15   3     1701.62     1634.41     35.14 o 
   3  15   3        1.82        8.14     12.67 o 
   4  15   3      162.23      172.61     18.02 o 
   5  15   3      130.86      121.73     17.91 o 
   6  15   3     1412.67     1484.07     89.58 o 
   7  15   3        7.99       18.09     38.60 o 
  -7  16   3      125.63       58.74     30.80 o 
  -6  16   3       24.79        1.09     17.54 o 
  -5  16   3       57.70       58.44     18.96 o 
  -4  16   3       43.94       24.51     15.28 o 
  -3  16   3      353.13      286.08     77.10 o 
  -2  16   3       70.40       81.20     21.83 o 
  -1  16   3       30.90       25.05     17.20 o 
   0  16   3      364.37      421.59     35.11 o 
   1  16   3      579.19      549.62     39.05 o 
   2  16   3        3.60       34.17     37.84 o 
   3  16   3       11.79       13.59     19.01 o 
   4  16   3       25.65       21.85     18.85 o 
   5  16   3      184.91      200.68     31.21 o 
   6  16   3       29.32       70.37     40.82 o 
   7  16   3        0.41      -38.40     38.40 o 
  -7  17   3       75.02       17.55     27.23 o 
  -6  17   3       73.08      100.63     30.30 o 
  -5  17   3      679.66      721.15     56.16 o 
  -4  17   3     1060.20     1017.18     92.87 o 
  -3  17   3      304.45      264.22     46.90 o 
  -2  17   3      477.47      480.63     40.88 o 
  -1  17   3       70.20       80.43     21.76 o 
   0  17   3      986.82      918.59     46.54 o 
   1  17   3      314.11      286.64     30.81 o 
   2  17   3      222.76      260.89     30.70 o 
   3  17   3       84.77      109.73     23.79 o 
   4  17   3       37.48        4.72     19.59 o 
   5  17   3      163.20      166.14     30.60 o 
   6  17   3      552.18      607.21     83.05 o 
   7  17   3      285.91      249.41     61.98 o 
  -6  18   3      325.50      306.77     43.32 o 
  -5  18   3      402.13      310.00     40.33 o 
  -4  18   3     1372.91     1429.38     95.26 o 
  -3  18   3      240.09      261.52     33.42 o 
  -2  18   3      947.06      972.63     52.86 o 
  -1  18   3      702.66      736.80     53.77 o 
   0  18   3       64.88       57.06     20.48 o 
   1  18   3      137.58      123.73     23.91 o 
   2  18   3        7.69        7.52     17.82 o 
   3  18   3     2146.12     2066.91     72.50 o 
   4  18   3      965.70     1089.10     57.00 o 
   5  18   3     1099.26     1201.77     95.46 o 
   6  18   3        1.41      -28.32     34.56 o 
  -6  19   3        0.20      -23.89     23.89 o 
  -5  19   3      129.06       63.47     28.40 o 
  -4  19   3      244.97      230.86     35.34 o 
  -3  19   3        5.52      -21.65     41.72 o 
  -2  19   3       82.80      111.81     31.51 o 
  -1  19   3       50.60       26.52     20.32 o 
   0  19   3       29.00       -5.41     17.28 o 
   1  19   3      488.50      422.54     69.95 o 
   2  19   3       58.37      105.25     26.99 o 
   3  19   3      422.27      358.88     67.75 o 
   4  19   3     1472.44     1592.57     68.33 o 
   5  19   3        1.56       12.20     40.35 o 
   6  19   3       21.56      102.15     51.62 o 
  -6  20   3       31.90       52.11     29.90 o 
  -5  20   3      224.46      270.97     40.43 o 
  -4  20   3       45.61       17.37     23.51 o 
  -3  20   3       10.85       -0.71     20.51 o 
  -2  20   3      122.26       87.17     42.50 o 
  -1  20   3       41.97       23.79     19.98 o 
   0  20   3      191.90      202.30     50.80 o 
   1  20   3     1182.83     1233.43     78.21 o 
   2  20   3       14.34       34.78     31.76 o 
   3  20   3      989.67     1046.02     55.60 o 
   4  20   3      248.83      246.27     41.11 o 
   5  20   3        1.05      -12.76     37.97 o 
   6  20   3       46.51        6.20     43.51 o 
  -6  21   3       69.86       90.96     48.06 o 
  -5  21   3      218.14      196.07     38.53 o 
  -4  21   3     1447.82     1380.58     89.62 o 
  -3  21   3       58.98       52.30     34.76 o 
  -2  21   3      623.11      621.61     50.78 o 
  -1  21   3       69.31      114.36     25.85 o 
   0  21   3      481.04      442.36     40.81 o 
   1  21   3     2018.48     1997.92     74.08 o 
   2  21   3      639.30      672.31     50.47 o 
   3  21   3        2.00       18.81     23.37 o 
   4  21   3       37.41       16.67     23.99 o 
   5  21   3      271.53      324.83     68.05 o 
  -5  22   3       10.70       -2.08     28.01 o 
  -4  22   3       60.23       36.46     35.55 o 
  -3  22   3     1198.88     1165.77     64.12 o 
  -2  22   3        0.50       -2.43     20.90 o 
  -1  22   3      399.26      446.41     44.37 o 
   0  22   3      277.55      312.98     36.97 o 
   1  22   3       11.80       31.58     21.92 o 
   2  22   3      108.74      113.12     27.76 o 
   3  22   3      435.96      459.90     45.70 o 
   4  22   3        3.54       -5.75     34.80 o 
   5  22   3      215.67      264.67     63.43 o 
  -5  23   3      682.19      741.62     65.34 o 
  -4  23   3        1.11      -19.06     20.80 o 
  -3  23   3      158.90       99.79     30.24 o 
  -2  23   3      781.08      816.47     68.88 o 
  -1  23   3      678.79      783.37     84.48 o 
   0  23   3      846.22      896.73     56.07 o 
   1  23   3      526.91      586.51     49.76 o 
   2  23   3       62.98       45.84     22.82 o 
   3  23   3       57.42       31.22     24.11 o 
   4  23   3       46.34       28.78     42.53 o 
   5  23   3        4.75      -24.01     39.28 o 
  -4  24   3      530.63      640.04     84.30 o 
  -3  24   3        0.84       -7.73     22.55 o 
  -2  24   3      270.66      278.04     50.88 o 
  -1  24   3       51.44       15.63     24.29 o 
   0  24   3        5.49        7.73     29.51 o 
   1  24   3       40.78       42.75     23.85 o 
   2  24   3        3.05       27.33     37.40 o 
   3  24   3      513.40      504.91     76.15 o 
   4  24   3       20.83       30.17     42.45 o 
  -4  25   3      146.63       29.46     90.77 o 
  -3  25   3        0.92       37.30     28.92 o 
  -2  25   3      789.68      959.68     99.40 o 
  -1  25   3      235.32      268.87     38.28 o 
   0  25   3      993.16      953.78     60.80 o 
   1  25   3      397.42      461.30     46.94 o 
   2  25   3      156.10      164.93     33.18 o 
   3  25   3       25.40       41.75     42.90 o 
   4  25   3      603.07      620.28     90.05 o 
  -3  26   3      539.92      571.49     57.64 o 
  -2  26   3      156.60      161.68     56.43 o 
  -1  26   3      196.44      154.95     33.27 o 
   0  26   3      806.88      853.79     62.09 o 
   1  26   3       19.32      -12.02     22.27 o 
   2  26   3     1772.31     1783.34    161.25 o 
   3  26   3        5.80        0.21     36.68 o 
  -2  27   3     1186.54     1212.10     80.54 o 
  -1  27   3        3.20        2.73     24.69 o 
   0  27   3      286.63      347.32     43.65 o 
   1  27   3      169.66      186.46     36.35 o 
   2  27   3      345.32      493.08     77.84 o 
   0  28   3      293.36      245.15     39.26 o 
  -8   0   4      722.94      631.09     92.45 o 
  -7   0   4     2248.47     2160.12     83.19 o 
  -6   0   4     5695.65     5661.18    132.89 o 
  -5   0   4       40.91       59.65     19.94 o 
  -4   0   4     2753.35     2787.64     74.57 o 
  -3   0   4     8625.92     8795.13    187.39 o 
  -2   0   4     1730.61     1990.61     76.57 o 
  -1   0   4       15.18       11.54     11.31 o 
   0   0   4    18973.10    18825.54    263.78 o 
   1   0   4     1156.39     1195.79     29.93 o 
   2   0   4    18137.96    17303.22    245.50 o 
   3   0   4     2138.55     2280.79     55.56 o 
   4   0   4      708.44      750.20     35.56 o 
   5   0   4      301.83      364.60     32.73 o 
   6   0   4     3675.34     3756.10    132.89 o 
   7   0   4     1787.89     1926.92    101.84 o 
   8   0   4     1401.40     1352.78    107.59 o 
  -8   1   4     1363.02     1325.46     49.92 o 
  -7   1   4       42.82       34.78     21.45 o 
  -6   1   4     1056.34     1025.60     45.68 o 
  -5   1   4      934.42      921.73     33.82 o 
  -4   1   4     1078.39     1156.86     54.06 o 
  -3   1   4       10.00       14.82      8.74 o 
  -2   1   4      877.11      814.85     24.64 o 
  -1   1   4     2778.58     2899.62     41.75 o 
   0   1   4    19266.49    18687.34    209.11 o 
   1   1   4     3197.70     3175.98     51.02 o 
   2   1   4     7334.69     7234.12     81.79 o 
   3   1   4      515.59      592.09     22.31 o 
   4   1   4     1516.46     1470.29     34.27 o 
   5   1   4      404.03      405.30     24.37 o 
   6   1   4       17.80       10.45     21.27 o 
   7   1   4       50.81       41.27     29.13 o 
   8   1   4       60.52       64.18     18.89 o 
  -8   2   4      437.23      431.88     35.47 o 
  -7   2   4      167.01      153.82     22.37 o 
  -6   2   4        5.25       -5.90     12.49 o 
  -5   2   4     1533.58     1417.94     40.36 o 
  -4   2   4      651.24      599.12     26.62 o 
  -3   2   4     1024.50      958.58     32.36 o 
  -2   2   4     1276.18     1280.38     45.15 o 
  -1   2   4     1646.97     1630.45     29.88 o 
   0   2   4     2685.03     2651.93     35.97 o 
   1   2   4      781.64      840.82     24.33 o 
   2   2   4     2562.78     2717.48     39.24 o 
   3   2   4      627.71      726.97     24.60 o 
   4   2   4       81.44       88.33     11.80 o 
   5   2   4     1047.60      996.36     33.36 o 
   6   2   4      639.52      649.78     41.35 o 
   7   2   4       91.36      133.14     27.31 o 
   8   2   4       99.91      107.53     29.28 o 
  -8   3   4      277.54      296.51     47.81 o 
  -7   3   4       70.68       80.31     18.88 o 
  -6   3   4      131.36      179.85     20.73 o 
  -5   3   4     3143.58     3087.54     61.25 o 
  -4   3   4       11.22      -10.87     10.87 o 
  -3   3   4     9109.81     8539.50    121.24 o 
  -2   3   4     1074.18     1043.31     26.40 o 
  -1   3   4     7133.77     7099.05     81.62 o 
   0   3   4      245.70      272.20     21.79 o 
   1   3   4     7879.01     7839.05    167.60 o 
   2   3   4      170.57      148.78     11.04 o 
   3   3   4      186.08      148.13     12.16 o 
   4   3   4     1185.61     1250.26     32.12 o 
   5   3   4        2.78        2.59      9.93 o 
   6   3   4      170.20      155.61     25.23 o 
   7   3   4      563.10      589.15     45.53 o 
   8   3   4      222.24      266.05     33.29 o 
  -8   4   4       62.72       69.13     25.13 o 
  -7   4   4     2682.98     2503.10     63.32 o 
  -6   4   4      546.65      505.40     41.76 o 
  -5   4   4      383.35      354.77     33.93 o 
  -4   4   4     2768.37     2812.94     53.30 o 
  -3   4   4     8604.67     8722.67    123.21 o 
  -2   4   4     1074.17     1198.58     32.65 o 
  -1   4   4     8787.28     7929.92    270.02 o 
   0   4   4       25.04       21.61      8.88 o 
   1   4   4      468.31      438.53     20.74 o 
   2   4   4      860.94      798.30     34.33 o 
   3   4   4     2599.85     2563.51     42.90 o 
   4   4   4     2483.31     2570.87     47.52 o 
   5   4   4     4419.85     4560.53     73.89 o 
   6   4   4        0.88        6.87     14.20 o 
   7   4   4       17.52       34.16     17.61 o 
   8   4   4      283.28      292.22     42.35 o 
  -8   5   4       74.36       87.40     21.34 o 
  -7   5   4       18.47       39.97     16.75 o 
  -6   5   4      240.51      185.08     31.81 o 
  -5   5   4      675.20      667.86     36.41 o 
  -4   5   4      414.36      423.83     23.81 o 
  -3   5   4      814.23      724.66     50.54 o 
  -2   5   4     4563.28     4321.86     60.54 o 
  -1   5   4      262.16      249.01     13.88 o 
   0   5   4       19.77       12.16      6.54 o 
   1   5   4     4616.96     4510.27     54.65 o 
   2   5   4      853.96      900.88     21.40 o 
   3   5   4     6596.72     6704.28     95.01 o 
   4   5   4      326.75      321.21     19.46 o 
   5   5   4      384.62      424.66     24.95 o 
   6   5   4      667.62      656.69     32.36 o 
   7   5   4      948.63     1027.28     42.80 o 
   8   5   4      150.43      152.88     27.78 o 
  -8   6   4        1.09        1.64     17.99 o 
  -7   6   4        4.33       34.02     25.24 o 
  -6   6   4      963.32     1005.42     39.04 o 
  -5   6   4      131.12      106.54     16.14 o 
  -4   6   4       62.86       76.05     15.47 o 
  -3   6   4     1479.08     1407.73     33.70 o 
  -2   6   4     1208.23     1218.11     29.45 o 
  -1   6   4      181.52      212.83     13.38 o 
   0   6   4      797.68      817.54     20.94 o 
   1   6   4      386.86      446.52     14.89 o 
   2   6   4     3900.97     3875.73     52.70 o 
   3   6   4      364.95      326.07     17.57 o 
   4   6   4       19.97       30.62     12.77 o 
   5   6   4      308.45      285.17     21.12 o 
   6   6   4      729.23      797.08     36.06 o 
   7   6   4      135.42      165.34     22.15 o 
   8   6   4       23.76       -3.91     18.90 o 
  -8   7   4      301.27      255.11     32.31 o 
  -7   7   4      346.69      379.62     29.93 o 
  -6   7   4      922.71      909.54     73.10 o 
  -5   7   4     1637.73     1775.98    105.18 o 
  -4   7   4     1266.73     1254.13     36.10 o 
  -3   7   4       12.67       -5.43      8.58 o 
  -2   7   4     9534.93     9498.20    110.01 o 
  -1   7   4      359.26      368.12     19.55 o 
   0   7   4     2377.08     2365.13     38.10 o 
   1   7   4     1921.07     1855.16     31.90 o 
   2   7   4      324.79      366.42     16.19 o 
   3   7   4     1921.21     1959.93     47.17 o 
   4   7   4     1962.82     1880.38     47.28 o 
   5   7   4       76.06       86.39     14.03 o 
   6   7   4     1479.47     1406.65     48.06 o 
   7   7   4       43.82       73.53     21.14 o 
   8   7   4       24.25       49.79     24.05 o 
  -8   8   4       70.23       65.65     20.65 o 
  -7   8   4      135.18      120.63     19.26 o 
  -6   8   4      238.62      224.83     27.33 o 
  -5   8   4      184.92      177.93     19.21 o 
  -4   8   4     7383.16     7292.24    100.72 o 
  -3   8   4      968.54     1016.56     30.04 o 
  -2   8   4      358.40      324.13     17.97 o 
  -1   8   4     1724.14     1739.29     33.80 o 
   0   8   4     4095.41     4106.38     55.43 o 
   1   8   4      799.48      716.22     20.37 o 
   2   8   4     2496.04     2318.66     39.20 o 
   3   8   4     1702.59     1736.83     35.98 o 
   4   8   4       73.26       84.30     12.91 o 
   5   8   4      698.68      783.09     31.47 o 
   6   8   4       55.58       49.32     14.81 o 
   7   8   4       21.76       11.86     14.07 o 
   8   8   4      605.92      569.61     45.66 o 
  -8   9   4       25.85       19.09     15.17 o 
  -7   9   4      175.00      181.94     27.18 o 
  -6   9   4      613.04      646.69     44.02 o 
  -5   9   4       89.06       78.05     15.55 o 
  -4   9   4       69.92       57.64     13.47 o 
  -3   9   4      266.13      264.50     18.58 o 
  -2   9   4     3032.76     2945.18     48.78 o 
  -1   9   4       96.30      103.70     11.40 o 
   0   9   4        1.51       18.91      8.40 o 
   1   9   4      488.32      460.32     21.17 o 
   2   9   4     1537.96     1690.08     33.17 o 
   3   9   4     3942.24     4068.60     61.11 o 
   4   9   4      396.55      427.70     49.32 o 
   5   9   4       56.59       38.04     12.41 o 
   6   9   4      836.32      858.50     36.49 o 
   7   9   4      497.73      538.27     41.77 o 
   8   9   4       24.45       31.38     22.03 o 
  -8  10   4      217.91      243.97     36.59 o 
  -7  10   4       22.71      -12.07     19.89 o 
  -6  10   4      190.67      165.45     21.14 o 
  -5  10   4      666.56      681.73     35.72 o 
  -4  10   4     1074.86      950.79     81.63 o 
  -3  10   4      117.94      112.53     14.21 o 
  -2  10   4      499.83      520.99     27.21 o 
  -1  10   4       20.06       23.43     10.11 o 
   0  10   4      713.48      729.57     24.08 o 
   1  10   4      171.54      191.06     13.62 o 
   2  10   4      180.40      204.77     14.18 o 
   3  10   4      789.00      826.92     26.26 o 
   4  10   4      153.49      170.45     16.50 o 
   5  10   4        6.20       12.20     11.64 o 
   6  10   4      131.35      177.80     25.38 o 
   7  10   4       10.92       29.74     20.57 o 
   8  10   4        3.95       -0.90     20.59 o 
  -8  11   4       98.38      124.33     24.42 o 
  -7  11   4     1001.98      987.11     51.88 o 
  -6  11   4     2062.06     1968.06     53.68 o 
  -5  11   4     3225.10     3193.84     64.70 o 
  -4  11   4     2290.93     2233.49     57.13 o 
  -3  11   4       46.62       36.79     11.45 o 
  -2  11   4     6027.60     5845.91     78.50 o 
  -1  11   4      244.45      218.00     15.21 o 
   0  11   4      254.74      268.47     21.59 o 
   1  11   4     2110.37     2168.54     73.45 o 
   2  11   4      892.23      920.08     25.74 o 
   3  11   4     1782.55     1708.22     37.73 o 
   4  11   4        2.27       -0.09     10.01 o 
   5  11   4       24.79       24.36     12.64 o 
   6  11   4     2356.58     2307.69     71.87 o 
   7  11   4      106.14       90.75     23.63 o 
   8  11   4       32.29       38.86     23.12 o 
  -8  12   4       44.49       44.40     20.35 o 
  -7  12   4      337.29      367.70     36.05 o 
  -6  12   4     2472.89     2542.49    103.56 o 
  -5  12   4        3.32        0.37     12.22 o 
  -4  12   4     1025.67     1080.04     68.48 o 
  -3  12   4     1590.91     1581.08     38.19 o 
  -2  12   4        2.91        4.75     13.16 o 
  -1  12   4     3744.95     3718.74     55.59 o 
   0  12   4     3432.20     3436.27     52.18 o 
   1  12   4      824.81      803.37     24.62 o 
   2  12   4     3059.03     3013.58     50.62 o 
   3  12   4     1058.65     1150.53     31.56 o 
   4  12   4      238.05      216.21     18.78 o 
   5  12   4      169.33      214.70     34.94 o 
   6  12   4       76.90      108.91     22.99 o 
   7  12   4      309.77      322.08     34.83 o 
  -7  13   4       13.11       10.90     17.02 o 
  -6  13   4      134.43      128.00     20.62 o 
  -5  13   4      402.52      381.87     26.95 o 
  -4  13   4      310.70      322.66     33.15 o 
  -3  13   4       66.94       88.78     13.78 o 
  -2  13   4      269.74      299.42     21.48 o 
  -1  13   4      371.35      406.37     19.76 o 
   0  13   4     1389.36     1286.93     30.06 o 
   1  13   4        5.16       18.88      9.47 o 
   2  13   4      316.87      297.74     38.07 o 
   3  13   4      417.47      443.98     22.52 o 
   4  13   4        5.88        4.22     10.33 o 
   5  13   4      258.72      279.65     32.93 o 
   6  13   4      180.65      189.35     26.61 o 
   7  13   4        9.30       20.08     20.47 o 
  -7  14   4      454.19      445.74     43.38 o 
  -6  14   4       31.82       17.90     15.51 o 
  -5  14   4       21.62       34.77     14.93 o 
  -4  14   4      610.27      607.73     34.50 o 
  -3  14   4       29.47       41.95     12.51 o 
  -2  14   4     1963.98     1914.36     40.20 o 
  -1  14   4      663.65      644.06     23.33 o 
   0  14   4       31.69       30.47     11.07 o 
   1  14   4     2069.97     1953.22     50.13 o 
   2  14   4      470.88      478.16     27.49 o 
   3  14   4     1905.38     1920.99     42.44 o 
   4  14   4       15.80        0.70     10.54 o 
   5  14   4      218.96      221.27     37.19 o 
   6  14   4      149.01      135.95     25.01 o 
   7  14   4      290.39      333.72     36.48 o 
  -7  15   4        5.44       15.05     17.21 o 
  -6  15   4       45.27       31.78     16.29 o 
  -5  15   4     2069.32     1991.56     60.07 o 
  -4  15   4      226.22      192.16     22.03 o 
  -3  15   4     2796.99     2718.71     52.74 o 
  -2  15   4      923.13      968.47     29.43 o 
  -1  15   4     1299.97     1298.51     31.34 o 
   0  15   4      148.03      164.49     14.45 o 
   1  15   4     1124.23     1141.25     30.07 o 
   2  15   4     1187.71     1099.11     30.45 o 
   3  15   4     1153.98     1185.55     41.58 o 
   4  15   4      297.71      267.17     21.10 o 
   5  15   4        9.57        5.89     14.99 o 
   6  15   4      270.61      237.85     29.77 o 
   7  15   4      806.83      851.33     53.81 o 
  -7  16   4      159.40      161.55     36.17 o 
  -6  16   4      260.97      233.95     29.46 o 
  -5  16   4      377.11      409.24     37.03 o 
  -4  16   4      839.69      787.78     82.19 o 
  -3  16   4     3770.31     3973.18    135.25 o 
  -2  16   4      110.86       75.95     30.19 o 
  -1  16   4     3640.16     3605.27     93.90 o 
   0  16   4      226.41      204.77     26.65 o 
   1  16   4       21.20       22.80     16.86 o 
   2  16   4     3261.36     3268.78     84.83 o 
   3  16   4      620.58      584.36     41.51 o 
   4  16   4      494.65      543.07     33.72 o 
   5  16   4     1537.13     1547.28    102.36 o 
   6  16   4       41.50       35.07     37.41 o 
   7  16   4      546.29      482.38     77.17 o 
  -7  17   4        7.44       24.89     28.52 o 
  -6  17   4      387.15      443.64     49.04 o 
  -5  17   4      959.76     1103.07     62.10 o 
  -4  17   4      155.07      135.00     30.16 o 
  -3  17   4     1174.82     1155.00     57.77 o 
  -2  17   4      162.74      188.37     28.91 o 
  -1  17   4      650.48      723.35     47.42 o 
   0  17   4       32.11       20.55     17.69 o 
   1  17   4       14.88        5.58     38.25 o 
   2  17   4      785.95      810.16     45.83 o 
   3  17   4      142.52      142.71     25.20 o 
   4  17   4      361.45      444.07     64.22 o 
   5  17   4        2.90        8.72     37.94 o 
   6  17   4        3.23      -24.07     35.52 o 
  -6  18   4      540.21      499.18     52.68 o 
  -5  18   4      247.77      281.88     39.98 o 
  -4  18   4      373.92      404.77     60.85 o 
  -3  18   4        9.98      -16.43     19.04 o 
  -2  18   4       93.37       64.30     22.57 o 
  -1  18   4      479.04      497.91     61.85 o 
   0  18   4      313.70      328.79     33.40 o 
   1  18   4       50.01       79.74     21.81 o 
   2  18   4     3041.05     2955.94     84.53 o 
   3  18   4       12.58      -11.05     16.74 o 
   4  18   4        4.35      -28.16     28.16 o 
   5  18   4       43.01      131.25     46.45 o 
   6  18   4      151.66      168.01     55.37 o 
  -6  19   4      164.88      127.24     59.82 o 
  -5  19   4      396.53      355.60     43.96 o 
  -4  19   4      275.02      307.65     48.61 o 
  -3  19   4      122.26      165.10     30.60 o 
  -2  19   4      533.62      551.43     46.56 o 
  -1  19   4      655.35      637.73     47.93 o 
   0  19   4     3696.61     3616.32     96.65 o 
   1  19   4       24.85        8.50     18.38 o 
   2  19   4      284.48      320.82     34.33 o 
   3  19   4        1.72      -17.25     17.32 o 
   4  19   4     2770.76     2900.68    143.70 o 
   5  19   4      786.26      774.55     89.24 o 
   6  19   4      107.18       21.93     43.21 o 
  -6  20   4       72.20       68.91     32.64 o 
  -5  20   4       33.72        6.29     25.45 o 
  -4  20   4     1413.90     1308.07     75.92 o 
  -3  20   4      448.87      525.25     48.06 o 
  -2  20   4      883.45      844.11     58.38 o 
  -1  20   4      386.88      373.52     38.23 o 
   0  20   4      706.24      690.81     64.48 o 
   1  20   4      100.78      139.33     30.79 o 
   2  20   4     1604.74     1556.12     64.48 o 
   3  20   4        5.20      -13.83     30.92 o 
   4  20   4      455.14      448.73     69.75 o 
   5  20   4      241.03      136.89     53.17 o 
   6  20   4      115.00      229.93     65.32 o 
  -5  21   4        4.42      -19.23     32.41 o 
  -4  21   4        4.78       -4.75     23.67 o 
  -3  21   4       11.03      -19.52     22.46 o 
  -2  21   4     1189.96     1154.11     60.51 o 
  -1  21   4       86.88       83.18     25.16 o 
   0  21   4      607.76      547.38     45.64 o 
   1  21   4        1.24      -15.53     22.50 o 
   2  21   4       10.54       30.22     20.55 o 
   3  21   4      757.11      810.05     88.89 o 
   4  21   4      411.63      369.38     65.89 o 
   5  21   4       15.68        1.23     40.29 o 
  -5  22   4      404.93      335.14    150.13 o 
  -4  22   4      312.47      385.55     47.53 o 
  -3  22   4     1421.86     1409.08     71.00 o 
  -2  22   4      121.50      131.28     30.08 o 
  -1  22   4      236.83      268.18     35.98 o 
   0  22   4      586.88      607.13     52.33 o 
   1  22   4      218.66      193.99     32.30 o 
   2  22   4      136.35      130.19     28.79 o 
   3  22   4      243.56      176.01     53.62 o 
   4  22   4        1.72      -32.83     34.41 o 
   5  22   4       27.16       16.15     42.06 o 
  -4  23   4      257.59      289.28     44.85 o 
  -3  23   4      224.18      263.70     40.53 o 
  -2  23   4        9.51       22.76     24.20 o 
  -1  23   4      209.35      240.43     36.89 o 
   0  23   4      134.14      185.80     32.78 o 
   1  23   4     2020.54     1811.74     73.53 o 
   2  23   4       20.88       18.90     32.03 o 
   3  23   4     1013.06     1134.61    107.61 o 
   4  23   4       63.29      -11.95     37.90 o 
  -4  24   4      572.12      516.82     55.28 o 
  -3  24   4      137.05      138.88     33.28 o 
  -2  24   4       68.59       74.07     28.93 o 
  -1  24   4      721.72      783.75     58.50 o 
   0  24   4     1230.58     1179.44     61.54 o 
   1  24   4      272.03      320.71     87.91 o 
   2  24   4       48.09       88.28     43.34 o 
   3  24   4      128.99      133.88     51.62 o 
   4  24   4      202.46      246.42     62.53 o 
  -3  25   4      199.90      203.08     40.70 o 
  -2  25   4      149.15      171.13     58.68 o 
  -1  25   4       41.40       21.01     35.21 o 
   0  25   4       31.64       64.87     25.21 o 
   1  25   4      539.09      454.84     45.43 o 
   2  25   4       39.85       12.55     35.90 o 
   3  25   4      227.33      284.01     62.80 o 
  -3  26   4       24.94        8.76     26.94 o 
  -2  26   4       82.10       72.84     29.63 o 
  -1  26   4      302.40      277.31     40.26 o 
   0  26   4       49.70       12.01     23.98 o 
   1  26   4        5.12       -3.51     30.72 o 
   2  26   4      138.37      122.40     52.56 o 
  -1  27   4       28.36       34.52     26.94 o 
   0  27   4        4.48       19.46     24.91 o 
   1  27   4      272.60      287.13     62.38 o 
  -8   1   5       92.30       93.63     21.81 o 
  -7   1   5      163.45      174.18     28.41 o 
  -6   1   5      220.97      206.55     22.16 o 
  -5   1   5     1135.67     1226.21     39.09 o 
  -4   1   5        0.77        1.52      9.96 o 
  -3   1   5       10.80        6.53     10.46 o 
  -2   1   5      191.73      140.78     13.12 o 
  -1   1   5     3856.68     3867.65     63.71 o 
   0   1   5     4966.82     4922.28     59.86 o 
   1   1   5     4567.55     4621.09     54.90 o 
   2   1   5     2200.97     2185.36     34.82 o 
   3   1   5     1459.71     1210.43     27.99 o 
   4   1   5      254.98      261.39     17.77 o 
   5   1   5      153.36      182.07     24.12 o 
   6   1   5      571.69      647.77     33.55 o 
   7   1   5      370.61      413.73     40.44 o 
   8   1   5      854.81      836.74    105.75 o 
  -8   2   5       21.66       44.08     19.05 o 
  -7   2   5     3011.26     2926.73     69.69 o 
  -6   2   5     1650.60     1489.74     51.24 o 
  -5   2   5       20.46        6.85     12.75 o 
  -4   2   5     4590.69     4445.17     71.56 o 
  -3   2   5      728.69      683.09     28.43 o 
  -2   2   5      186.97      121.42     12.21 o 
  -1   2   5     4894.30     4918.88     63.71 o 
   0   2   5     6437.43     6464.44     74.22 o 
   1   2   5     8507.89     8267.72    109.58 o 
   2   2   5     3269.89     3304.54     45.68 o 
   3   2   5     3336.33     3448.85     51.63 o 
   4   2   5      761.95      772.02     25.83 o 
   5   2   5     3192.39     3146.40     58.73 o 
   6   2   5      181.95      198.33     20.64 o 
   7   2   5      733.15      763.23     47.53 o 
   8   2   5     1425.26     1382.11    167.16 o 
  -8   3   5      626.31      666.47     52.58 o 
  -7   3   5       90.10      105.53     19.94 o 
  -6   3   5       66.43       43.98     15.60 o 
  -5   3   5     1852.78     1935.95     48.71 o 
  -4   3   5      946.67      778.93     81.44 o 
  -3   3   5     1091.42      939.48     48.30 o 
  -2   3   5      510.97      525.78     30.18 o 
  -1   3   5      193.92      141.17     11.62 o 
   0   3   5     8438.39     8863.19     97.08 o 
   1   3   5     2127.42     2113.93     54.67 o 
   2   3   5      120.96      146.18      9.10 o 
   3   3   5     2615.24     2488.87     41.85 o 
   4   3   5     2523.28     2613.39     48.04 o 
   5   3   5      393.61      429.53     25.25 o 
   6   3   5      899.23      977.65     35.75 o 
   7   3   5      259.26      284.54     31.53 o 
   8   3   5       49.19       64.92     30.18 o 
  -8   4   5        0.15       22.64     17.58 o 
  -7   4   5       83.93       46.19     18.08 o 
  -6   4   5       82.35       93.51     17.94 o 
  -5   4   5       97.46       91.78     16.84 o 
  -4   4   5     2802.78     2704.23     62.59 o 
  -3   4   5      431.34      490.97     23.44 o 
  -2   4   5      662.12      777.93     24.47 o 
  -1   4   5     1132.86     1035.53     27.79 o 
   0   4   5     5522.72     5832.56    148.00 o 
   1   4   5     2226.72     2330.17     55.49 o 
   2   4   5     2124.07     2383.22     41.38 o 
   3   4   5      384.90      349.58     17.26 o 
   4   4   5       61.22       62.63     15.75 o 
   5   4   5      255.51      225.09     19.01 o 
   6   4   5      316.62      304.30     24.27 o 
   7   4   5      313.74      322.84     33.41 o 
   8   4   5      119.11      111.31     28.42 o 
  -8   5   5       45.69       52.19     20.29 o 
  -7   5   5      243.29      236.39     25.79 o 
  -6   5   5     2888.34     2805.11     63.57 o 
  -5   5   5     1280.22     1283.92     50.29 o 
  -4   5   5       13.44        1.02      7.90 o 
  -3   5   5       26.02       30.06      8.92 o 
  -2   5   5    11652.74    11647.37    150.71 o 
  -1   5   5      560.06      605.99     21.01 o 
   0   5   5     3638.74     3540.08     48.59 o 
   1   5   5     2744.31     2938.86     54.15 o 
   2   5   5     1478.09     1535.83     35.34 o 
   3   5   5      108.89      108.33     12.08 o 
   4   5   5     1023.50     1084.71     30.65 o 
   5   5   5      227.47      252.55     20.10 o 
   6   5   5      651.41      623.37     40.44 o 
   7   5   5       22.81       40.40     20.05 o 
   8   5   5        9.02       13.47     19.81 o 
  -8   6   5      210.11      198.77     30.89 o 
  -7   6   5      126.22      156.04     23.27 o 
  -6   6   5      305.62      360.46     27.65 o 
  -5   6   5      132.58      125.18     18.27 o 
  -4   6   5     6359.97     6203.94    128.48 o 
  -3   6   5     2643.35     2684.28     87.76 o 
  -2   6   5     3980.31     3971.72     59.75 o 
  -1   6   5     7890.62     8124.08    113.59 o 
   0   6   5       96.11      101.58     10.16 o 
   1   6   5      279.72      322.06     20.61 o 
   2   6   5     8889.43     8593.07     97.76 o 
   3   6   5     1770.84     1917.19     56.61 o 
   4   6   5      134.03      149.18     16.40 o 
   5   6   5       86.15       71.49     14.26 o 
   6   6   5      195.24      230.54     27.09 o 
   7   6   5     1667.75     1699.63     84.40 o 
   8   6   5      235.68      230.42     32.72 o 
  -8   7   5      902.17      986.44     50.37 o 
  -7   7   5        7.11       27.74     16.33 o 
  -6   7   5      666.90      654.52     35.79 o 
  -5   7   5     1388.78     1351.59     47.71 o 
  -4   7   5      253.78      239.54     19.95 o 
  -3   7   5     3786.44     3770.80     61.89 o 
  -2   7   5     3255.51     3255.45     87.03 o 
  -1   7   5      922.48      947.69     25.95 o 
   0   7   5     3004.15     3055.00     45.91 o 
   1   7   5     1583.76     1472.75     27.44 o 
   2   7   5     1047.30      968.99     25.35 o 
   3   7   5      373.48      440.93     19.78 o 
   4   7   5     8354.06     8587.37    109.37 o 
   5   7   5      526.23      550.99     31.96 o 
   6   7   5     1061.13     1129.51     64.63 o 
   7   7   5      249.99      236.84     50.98 o 
   8   7   5       26.54       27.31     21.63 o 
  -8   8   5       28.66       17.82     18.24 o 
  -7   8   5       55.23       55.95     22.47 o 
  -6   8   5      113.96       84.86     18.99 o 
  -5   8   5      187.94      195.24     20.67 o 
  -4   8   5     2249.50     2310.11     60.03 o 
  -3   8   5       30.91       30.67     11.28 o 
  -2   8   5      284.09      330.80     19.17 o 
  -1   8   5      602.97      638.45     22.44 o 
   0   8   5      735.37      734.94     22.73 o 
   1   8   5      411.01      405.81     20.89 o 
   2   8   5      225.84      189.46     13.89 o 
   3   8   5      617.82      604.43     29.85 o 
   4   8   5      115.57      125.33     14.33 o 
   5   8   5      241.44      248.94     25.93 o 
   6   8   5      474.01      464.38     35.86 o 
   7   8   5       96.64       67.72     32.56 o 
   8   8   5       24.02       -7.71     20.49 o 
  -8   9   5      337.79      310.37     36.24 o 
  -7   9   5      259.98      259.28     26.99 o 
  -6   9   5       92.27       78.45     17.70 o 
  -5   9   5     3656.85     3665.89     70.67 o 
  -4   9   5     4386.03     4290.15     72.65 o 
  -3   9   5     3841.76     3678.64     62.14 o 
  -2   9   5      241.99      261.34     17.75 o 
  -1   9   5       57.61       62.64     11.11 o 
   0   9   5     1812.98     1845.57     35.81 o 
   1   9   5    10352.10    10131.37    114.08 o 
   2   9   5      291.70      258.38     15.14 o 
   3   9   5     1532.22     1544.61     34.63 o 
   4   9   5        1.34        9.70      9.47 o 
   5   9   5       14.49       23.73     14.69 o 
   6   9   5      835.65      903.43     49.32 o 
   7   9   5      466.80      511.71     61.02 o 
   8   9   5        9.95        1.85     17.90 o 
  -8  10   5       61.65       47.90     20.43 o 
  -7  10   5      999.85     1090.31     78.89 o 
  -6  10   5     2682.79     2902.98     66.76 o 
  -5  10   5     1653.60     1742.80     47.99 o 
  -4  10   5      608.10      598.68     57.20 o 
  -3  10   5      505.07      482.48     25.01 o 
  -2  10   5     1484.67     1555.48     36.09 o 
  -1  10   5    12767.45    12396.79    138.14 o 
   0  10   5        9.89       -0.16      8.51 o 
   1  10   5      983.53     1023.40     26.78 o 
   2  10   5     4585.42     4564.62     63.94 o 
   3  10   5      648.43      700.77     24.50 o 
   4  10   5       68.20       89.45     17.86 o 
   5  10   5      420.82      470.67     34.51 o 
   6  10   5       23.80       20.07     18.36 o 
   7  10   5      951.76     1051.15     55.83 o 
   8  10   5      205.00      235.80     52.72 o 
  -7  11   5       78.68       90.76     25.88 o 
  -6  11   5        4.61        2.83     15.85 o 
  -5  11   5      342.04      348.73     26.01 o 
  -4  11   5      105.80       80.02     18.07 o 
  -3  11   5     1527.07     1555.86     38.99 o 
  -2  11   5      598.94      626.93     26.10 o 
  -1  11   5      294.67      339.10     33.78 o 
   0  11   5     1350.65     1245.60     38.15 o 
   1  11   5     1559.35     1454.78     32.40 o 
   2  11   5        7.12       26.53     10.76 o 
   3  11   5     1422.26     1407.67     34.74 o 
   4  11   5        5.37      -12.02     12.02 o 
   5  11   5      167.98      172.75     25.11 o 
   6  11   5      372.23      405.63     35.72 o 
   7  11   5       77.71       74.30     23.37 o 
  -7  12   5      206.67      277.52     32.52 o 
  -6  12   5       21.94       22.10     15.67 o 
  -5  12   5        8.14       16.11     14.38 o 
  -4  12   5        8.09        2.99     12.04 o 
  -3  12   5      209.56      194.15     17.96 o 
  -2  12   5        0.48        5.53     10.79 o 
  -1  12   5        3.08       11.34      9.81 o 
   0  12   5      195.60      201.56     15.81 o 
   1  12   5      361.63      404.17     39.82 o 
   2  12   5     1490.40     1424.65     33.22 o 
   3  12   5       43.14       42.61     11.46 o 
   4  12   5       57.26       46.56     16.02 o 
   5  12   5     2063.23     2136.55     62.37 o 
   6  12   5      226.97      242.13     29.57 o 
   7  12   5       83.28       69.13     24.18 o 
  -7  13   5        3.15       26.99     19.21 o 
  -6  13   5     1723.89     1749.87     52.57 o 
  -5  13   5      953.09     1040.55     81.13 o 
  -4  13   5      153.38      164.85     19.05 o 
  -3  13   5       54.68       74.79     14.02 o 
  -2  13   5     1433.99     1470.96     51.38 o 
  -1  13   5      212.40      202.20     16.64 o 
   0  13   5     6117.37     5952.66     80.19 o 
   1  13   5      395.37      457.59     21.77 o 
   2  13   5      389.05      377.17     20.89 o 
   3  13   5        4.82        8.42     10.02 o 
   4  13   5     1927.21     1865.50     54.60 o 
   5  13   5      654.77      683.12     41.17 o 
   6  13   5      643.36      774.33     47.95 o 
   7  13   5       23.51       17.29     21.54 o 
  -7  14   5      529.40      573.89     49.22 o 
  -6  14   5      485.07      496.90     42.44 o 
  -5  14   5      243.33      297.67     39.82 o 
  -4  14   5     2400.64     2378.28     53.76 o 
  -3  14   5      248.11      270.53     23.06 o 
  -2  14   5     2026.05     1990.54     43.71 o 
  -1  14   5      664.77      690.24     26.49 o 
   0  14   5     1098.24     1047.85     30.38 o 
   1  14   5     3480.47     3392.84     55.61 o 
   2  14   5     6190.68     5985.97     81.70 o 
   3  14   5       25.55        1.68     13.23 o 
   4  14   5      779.39      811.00     38.70 o 
   5  14   5      898.25      997.36     45.92 o 
   6  14   5      144.65      120.67     25.23 o 
   7  14   5      407.10      393.76     38.95 o 
  -7  15   5      412.65      403.40     33.07 o 
  -6  15   5      115.94      151.60     32.14 o 
  -5  15   5        1.76       -4.81     12.42 o 
  -4  15   5      337.33      318.75     24.02 o 
  -3  15   5        4.24       -5.27     11.06 o 
  -2  15   5     2532.83     2438.21     48.41 o 
  -1  15   5     1133.64     1139.05     32.27 o 
   0  15   5      408.35      401.74     23.88 o 
   1  15   5        8.36       14.32     10.89 o 
   2  15   5        6.04       25.78     14.00 o 
   3  15   5     1092.79     1051.87     39.82 o 
   4  15   5       57.28       41.18     16.06 o 
   5  15   5        1.35        4.86     16.55 o 
   6  15   5      325.18      396.37     36.25 o 
   7  15   5       22.87       11.02     23.13 o 
  -7  16   5      159.37      140.47     35.97 o 
  -6  16   5       18.32       19.88     20.23 o 
  -5  16   5      300.26      345.66     47.11 o 
  -4  16   5       26.75       13.52     15.52 o 
  -3  16   5       14.84       15.63     14.60 o 
  -2  16   5       87.10       76.85     22.73 o 
  -1  16   5      458.34      502.95     39.62 o 
   0  16   5      284.46      306.92     43.88 o 
   1  16   5        0.22      -14.10     14.10 o 
   2  16   5      143.54      117.46     29.23 o 
   3  16   5      189.09      202.30     27.97 o 
   4  16   5       25.90       15.23     20.10 o 
   5  16   5       81.37       56.55     39.00 o 
   6  16   5        0.26       -7.60     34.90 o 
  -6  17   5      191.17      249.17     39.43 o 
  -5  17   5     1004.79     1081.22     61.65 o 
  -4  17   5      185.36      232.01     35.05 o 
  -3  17   5     1063.00     1020.80     55.57 o 
  -2  17   5     1185.85     1201.20     56.69 o 
  -1  17   5       39.59       32.77     18.89 o 
   0  17   5      623.02      647.73     44.01 o 
   1  17   5     1636.57     1559.58     58.22 o 
   2  17   5       95.02       75.27     30.26 o 
   3  17   5     1410.74     1514.53     94.12 o 
   4  17   5        7.42      -21.75     32.01 o 
   5  17   5        0.92      -25.30     35.27 o 
   6  17   5       12.68      -37.07     37.07 o 
  -6  18   5       12.04       58.77     34.02 o 
  -5  18   5        1.23      -33.91     33.91 o 
  -4  18   5     3133.68     3274.70    149.25 o 
  -3  18   5      404.62      369.19     78.93 o 
  -2  18   5      525.02      524.62     66.80 o 
  -1  18   5     2179.65     1949.38     69.53 o 
   0  18   5      590.53      688.32     44.73 o 
   1  18   5     3035.22     2952.29     83.41 o 
   2  18   5      514.15      487.86     62.93 o 
   3  18   5      752.41      744.53     79.72 o 
   4  18   5      686.94      862.88     89.82 o 
   5  18   5     2247.73     2118.86    124.30 o 
   6  18   5       18.12       41.97     42.29 o 
  -6  19   5       79.99       81.26     32.67 o 
  -5  19   5       89.06       49.93     36.49 o 
  -4  19   5       10.60      -23.48     27.14 o 
  -3  19   5      923.54      832.63     58.44 o 
  -2  19   5     2038.16     1912.77     74.54 o 
  -1  19   5       16.67      -11.45     18.34 o 
   0  19   5      254.63      211.87     29.50 o 
   1  19   5      212.78      285.13     35.86 o 
   2  19   5      173.05      138.14     41.07 o 
   3  19   5      330.06      367.17     61.48 o 
   4  19   5      346.81      431.88     68.92 o 
   5  19   5      173.67      208.14     56.27 o 
   6  19   5       82.54      159.17     55.57 o 
  -5  20   5      139.62      146.09     34.96 o 
  -4  20   5       38.17       42.48     31.79 o 
  -3  20   5        2.49       14.75     22.24 o 
  -2  20   5      300.50      264.01     56.88 o 
  -1  20   5       13.19       23.99     31.66 o 
   0  20   5      346.76      381.97     37.99 o 
   1  20   5      150.65      152.19     28.09 o 
   2  20   5       12.89       25.22     31.60 o 
   3  20   5      488.75      475.54     67.48 o 
   4  20   5        6.12      -27.81     34.70 o 
   5  20   5      220.63      260.15     63.65 o 
  -5  21   5      188.60      243.44     41.93 o 
  -4  21   5       18.20       -7.74     25.32 o 
  -3  21   5      232.60      260.19     38.36 o 
  -2  21   5      343.65      306.71     43.21 o 
  -1  21   5      411.67      442.43    105.78 o 
   0  21   5     1197.01     1183.71     63.19 o 
   1  21   5      550.34      564.12     70.10 o 
   2  21   5      120.55      118.13     43.14 o 
   3  21   5     1771.74     1842.86    113.44 o 
   4  21   5       44.70       16.71     39.46 o 
   5  21   5        4.35       38.47     47.55 o 
  -5  22   5      390.25      457.07     54.68 o 
  -4  22   5      231.82      166.34     50.42 o 
  -3  22   5       14.86       11.01     24.64 o 
  -2  22   5      293.64      405.26     45.26 o 
  -1  22   5     1694.66     1604.36     99.73 o 
   0  22   5      155.33      177.16     84.65 o 
   1  22   5      416.02      389.64     60.91 o 
   2  22   5      464.67      544.49     73.67 o 
   3  22   5       20.94       29.86     37.14 o 
   4  22   5      554.58      687.18     88.74 o 
   5  22   5      173.97      327.36     74.18 o 
  -4  23   5       55.74       78.19     51.72 o 
  -3  23   5     1928.52     1926.76     85.30 o 
  -2  23   5       72.72       59.38     26.76 o 
  -1  23   5      362.05      371.09     42.17 o 
   0  23   5      588.22      622.24     50.26 o 
   1  23   5      770.00      741.64     81.41 o 
   2  23   5      194.97      171.90     50.52 o 
   3  23   5       36.69       73.03     45.20 o 
   4  23   5       14.61      -12.89     40.47 o 
  -4  24   5      619.58      780.27     68.68 o 
  -3  24   5       33.75       48.57     29.03 o 
  -2  24   5       11.16        7.92     23.72 o 
  -1  24   5      102.40       77.19     26.61 o 
   0  24   5      143.24      120.27     45.75 o 
   1  24   5       42.55       47.81     35.72 o 
   2  24   5      334.18      432.12     70.64 o 
   3  24   5       18.31       -2.02     41.02 o 
  -3  25   5      301.45      287.56     45.15 o 
  -2  25   5      236.06      196.34     38.57 o 
  -1  25   5       37.25       30.80     25.50 o 
   0  25   5      959.90      922.37     95.02 o 
   1  25   5      595.83      553.99     79.00 o 
   2  25   5      360.11      447.68     73.36 o 
   3  25   5      428.36      422.33     73.03 o 
  -2  26   5       69.96       88.79     32.49 o 
  -1  26   5      166.80      114.25     45.17 o 
   0  26   5       26.48      -16.76     34.53 o 
   1  26   5        5.87       12.01     36.63 o 
   2  26   5     1317.19     1292.87    107.58 o 
   0  27   5      349.74      359.00     65.30 o 
  -8   0   6     1399.54     1350.40     81.62 o 
  -7   0   6      157.97      130.19     30.52 o 
  -6   0   6     1570.06     1460.94     66.25 o 
  -5   0   6     1127.16     1068.77     52.56 o 
  -3   0   6        3.19      -13.12     13.12 o 
  -2   0   6     2808.53     2707.40    102.78 o 
  -1   0   6     1489.60     1325.95     86.52 o 
   0   0   6      652.38      660.89     41.42 o 
   1   0   6     2451.36     2485.76     50.86 o 
   2   0   6    11200.45    10886.16    367.91 o 
   3   0   6       60.85       73.37     14.09 o 
   4   0   6     5083.59     5076.86    103.34 o 
   5   0   6       25.78       19.03     16.36 o 
   6   0   6      518.01      487.83     69.71 o 
   7   0   6     1538.77     1755.01    114.73 o 
   8   0   6     1322.12     1343.57    106.51 o 
  -8   1   6      570.11      548.79     38.28 o 
  -7   1   6      119.73       72.32     18.98 o 
  -6   1   6      866.23      861.42     39.44 o 
  -5   1   6       10.37       25.76     13.90 o 
  -4   1   6      563.83      427.25     77.65 o 
  -3   1   6     1919.64     2012.80     51.49 o 
  -2   1   6      137.34      157.11     14.19 o 
  -1   1   6     1420.24     1512.08     38.78 o 
   0   1   6    13528.03    13459.44    141.58 o 
   1   1   6       27.82       30.33      5.42 o 
   2   1   6      702.98      672.30     18.79 o 
   3   1   6      720.64      755.50     22.80 o 
   4   1   6     1656.53     1557.91     36.38 o 
   5   1   6      186.89      156.49     17.46 o 
   6   1   6      990.30     1069.83     47.45 o 
   7   1   6       74.20       92.78     33.38 o 
   8   1   6       93.85      124.71     36.68 o 
  -8   2   6      100.07      111.93     23.29 o 
  -7   2   6       26.49       20.53     16.47 o 
  -6   2   6      354.59      362.05     28.09 o 
  -5   2   6      402.53      387.04     26.42 o 
  -4   2   6       12.13        6.31     10.06 o 
  -3   2   6      438.25      490.20     24.65 o 
  -2   2   6     4330.16     4341.10     64.06 o 
  -1   2   6      251.48      181.46     16.51 o 
   0   2   6       18.23        4.72      7.72 o 
   1   2   6      503.19      453.59     21.53 o 
   2   2   6      131.86      121.74      8.33 o 
   3   2   6      432.93      418.61     18.60 o 
   4   2   6      702.61      795.66     26.45 o 
   5   2   6        2.32        2.51     13.35 o 
   6   2   6       62.93       82.35     26.04 o 
   7   2   6       92.41      120.51     69.06 o 
   8   2   6       18.24       22.93     28.51 o 
  -8   3   6      504.50      470.61     36.06 o 
  -7   3   6       88.52       90.14     20.74 o 
  -6   3   6       27.61       34.02     15.19 o 
  -5   3   6        4.14       16.29     13.50 o 
  -4   3   6       56.60       48.87     16.34 o 
  -3   3   6     4115.13     3706.23     61.88 o 
  -2   3   6      781.95      900.78     27.33 o 
  -1   3   6     1709.80     1883.56     35.81 o 
   0   3   6      627.90      693.27     18.79 o 
   1   3   6     5039.17     4991.74     78.47 o 
   2   3   6     2761.71     2609.00     71.69 o 
   3   3   6       33.19       34.77      8.27 o 
   4   3   6       67.12       88.84     12.66 o 
   5   3   6      629.09      607.03     36.56 o 
   6   3   6      648.77      655.54     41.28 o 
   7   3   6       77.45      101.67     31.76 o 
   8   3   6      234.02      251.40     43.47 o 
  -8   4   6        3.40        5.45     17.52 o 
  -7   4   6     1438.01     1528.91     51.07 o 
  -6   4   6      143.77      115.47     19.28 o 
  -5   4   6     2246.32     2312.43     54.87 o 
  -4   4   6     1802.37     1787.48     44.19 o 
  -3   4   6      194.06      177.98     16.78 o 
  -2   4   6      648.38      636.73     24.45 o 
  -1   4   6     6027.07     5669.86     73.66 o 
   0   4   6     1206.94     1323.05     26.40 o 
   1   4   6     2643.45     2603.11     52.23 o 
   2   4   6       41.60       58.59     12.35 o 
   3   4   6       36.53       24.11      8.19 o 
   4   4   6     2089.31     2105.08     54.68 o 
   5   4   6     1936.20     1974.43     57.27 o 
   6   4   6      430.64      376.56     32.70 o 
   7   4   6     1056.27     1145.53     70.67 o 
   8   4   6       53.55       44.92     28.35 o 
  -8   5   6      100.44      105.31     23.09 o 
  -7   5   6        4.50        2.73     17.64 o 
  -6   5   6       62.11       92.56     18.72 o 
  -5   5   6     5091.17     5194.59    125.82 o 
  -4   5   6       32.04       29.04     13.39 o 
  -3   5   6     1783.62     1652.70     39.78 o 
  -2   5   6     1189.36     1155.19     34.85 o 
  -1   5   6     1282.55     1245.99     32.63 o 
   0   5   6       69.74       72.33      9.43 o 
   1   5   6      109.14      130.86     17.73 o 
   2   5   6        0.84        5.07     17.59 o 
   3   5   6     6542.38     6535.27     82.96 o 
   4   5   6        8.11       11.43     12.64 o 
   5   5   6     1080.36     1082.11     43.38 o 
   6   5   6      502.24      429.31     35.29 o 
   7   5   6     1142.90     1137.52     52.06 o 
   8   5   6      157.40      145.09     36.24 o 
  -8   6   6      147.26      158.29     26.00 o 
  -7   6   6       10.33       10.58     16.73 o 
  -6   6   6      459.25      508.11     33.34 o 
  -5   6   6       53.70       19.34     18.02 o 
  -4   6   6      325.24      300.57     22.36 o 
  -3   6   6      637.11      638.56     31.63 o 
  -2   6   6     1451.02     1553.38     36.35 o 
  -1   6   6       27.17       45.00      9.72 o 
   0   6   6     1067.90     1039.91     24.85 o 
   1   6   6      103.53       67.31     13.43 o 
   2   6   6      580.03      529.76     29.85 o 
   3   6   6      188.31      166.52     23.84 o 
   4   6   6      752.77      742.75     44.09 o 
   5   6   6        7.75        8.10     14.84 o 
   6   6   6       33.88        8.78     17.58 o 
   7   6   6       56.55       67.55     22.84 o 
   8   6   6       27.71       27.21     27.43 o 
  -8   7   6       93.36       46.62     20.52 o 
  -7   7   6       22.84       32.56     17.24 o 
  -6   7   6      374.72      380.58     29.14 o 
  -5   7   6      310.31      247.08     33.61 o 
  -4   7   6      183.98      167.78     18.33 o 
  -3   7   6      855.86      814.20     29.18 o 
  -2   7   6     1510.98     1412.67     35.06 o 
  -1   7   6      921.77      956.36     27.48 o 
   0   7   6     1497.61     1547.08     36.81 o 
   1   7   6      691.10      719.45     30.40 o 
   2   7   6        2.22       27.37     11.78 o 
   3   7   6     1694.07     1666.87     56.01 o 
   4   7   6       62.47       45.98     15.72 o 
   5   7   6     1584.02     1553.71     63.67 o 
   6   7   6     1108.51     1188.59     49.99 o 
   7   7   6       52.78       43.28     30.38 o 
   8   7   6       83.97       55.49     30.73 o 
  -8   8   6       86.29       56.02     33.17 o 
  -7   8   6      949.53      914.14     82.74 o 
  -6   8   6       99.83       62.63     37.91 o 
  -5   8   6       46.65       53.87     18.70 o 
  -4   8   6     1640.03     1668.46     44.33 o 
  -3   8   6        7.04       14.35     10.75 o 
  -2   8   6     6960.13     6891.66     91.49 o 
  -1   8   6       18.93       18.65      9.15 o 
   0   8   6      468.51      426.95     19.10 o 
   1   8   6     2570.75     2498.93     39.73 o 
   2   8   6     1772.01     1805.32     66.61 o 
   3   8   6      989.11     1130.70     51.75 o 
   4   8   6      649.20      682.79     37.79 o 
   5   8   6     1321.33     1339.07     49.12 o 
   6   8   6      401.28      430.06     60.20 o 
   7   8   6      651.81      671.39    115.54 o 
  -8   9   6      296.14      276.42     30.37 o 
  -7   9   6       98.53       91.77     22.36 o 
  -6   9   6     1548.25     1647.27     50.89 o 
  -5   9   6     1627.86     1534.81     45.64 o 
  -4   9   6       33.79        8.31     12.88 o 
  -3   9   6       14.08        9.08     10.85 o 
  -2   9   6     1921.01     1872.12     41.30 o 
  -1   9   6       24.77       24.16     10.31 o 
   0   9   6      315.18      340.71     18.39 o 
   1   9   6      106.36      145.40     11.41 o 
   2   9   6      656.58      676.72     32.17 o 
   3   9   6      944.29     1007.14     38.42 o 
   4   9   6        2.88       -9.38     12.71 o 
   5   9   6      110.95      111.01     21.31 o 
   6   9   6      852.55      846.62     49.05 o 
   7   9   6      325.26      307.37     68.35 o 
  -7  10   6        0.31       15.02     17.77 o 
  -6  10   6      457.42      411.32     31.22 o 
  -5  10   6      193.82      201.53     22.35 o 
  -4  10   6      314.86      304.32     23.57 o 
  -3  10   6       24.01       15.53     11.61 o 
  -2  10   6      534.78      526.13     25.24 o 
  -1  10   6      652.56      690.70     26.04 o 
   0  10   6       33.26       77.90     12.00 o 
   1  10   6     1133.73     1103.17     27.56 o 
   2  10   6      595.71      629.94     41.56 o 
   3  10   6       10.05       24.41     14.10 o 
   4  10   6      113.21      139.21     26.64 o 
   5  10   6       16.15      -17.04     17.55 o 
   6  10   6      130.88      128.89     25.17 o 
   7  10   6       23.10       12.08     21.64 o 
  -7  11   6        6.23        3.22     20.23 o 
  -6  11   6     1171.72     1231.12     45.22 o 
  -5  11   6      434.11      395.58     28.44 o 
  -4  11   6      557.87      560.76     30.62 o 
  -3  11   6        2.18       10.83     11.88 o 
  -2  11   6     2103.91     2061.12     44.76 o 
  -1  11   6      459.16      400.16     22.05 o 
   0  11   6     6183.45     6085.42     81.53 o 
   1  11   6      396.38      362.63     19.17 o 
   2  11   6        3.32       -2.40     12.25 o 
   3  11   6     4165.15     4016.73     79.63 o 
   4  11   6       53.53       66.39     18.06 o 
   5  11   6      165.84      144.52     30.65 o 
   6  11   6      587.86      587.51     42.84 o 
   7  11   6       32.82       -1.21     20.75 o 
  -7  12   6      742.53      741.19     49.50 o 
  -6  12   6      297.05      241.29     25.51 o 
  -5  12   6      807.37      771.53     38.20 o 
  -4  12   6      938.85      960.53     35.85 o 
  -3  12   6       30.76       46.58     13.76 o 
  -2  12   6     2554.81     2597.82     50.71 o 
  -1  12   6     1903.52     1834.38     40.92 o 
   0  12   6      561.88      590.46     34.38 o 
   1  12   6     3859.96     3913.34     76.89 o 
   2  12   6     4830.13     4871.38    106.40 o 
   3  12   6       82.29       88.83     17.57 o 
   4  12   6     1708.95     1682.42     77.25 o 
   5  12   6     1611.60     1598.40     62.15 o 
   6  12   6      138.81      111.20     24.96 o 
   7  12   6      552.05      630.26     47.89 o 
  -7  13   6        0.01       14.42     17.62 o 
  -6  13   6     1473.10     1584.19     88.11 o 
  -5  13   6       13.56       20.36     15.32 o 
  -4  13   6       50.44       52.00     18.69 o 
  -3  13   6     1501.20     1454.87     52.22 o 
  -2  13   6        9.42        2.01     11.52 o 
  -1  13   6      168.46      196.29     22.20 o 
   0  13   6     1067.89     1038.58     31.28 o 
   1  13   6      724.94      671.90     26.23 o 
   2  13   6      952.61     1016.44     39.14 o 
   3  13   6      543.51      523.49     35.33 o 
   4  13   6      980.52     1094.76     43.94 o 
   5  13   6       11.41       10.05     16.90 o 
   6  13   6      373.21      415.64     37.38 o 
   7  13   6      246.04      236.60     33.19 o 
  -7  14   6       22.43       19.48     19.42 o 
  -6  14   6      386.68      384.69     35.41 o 
  -5  14   6        0.61       -3.57     13.64 o 
  -4  14   6        0.07        2.54     12.75 o 
  -3  14   6      221.92      247.14     21.00 o 
  -2  14   6       54.20       53.17     14.13 o 
  -1  14   6       19.60       34.83     12.52 o 
   0  14   6      404.51      417.51     32.74 o 
   1  14   6      708.61      735.34     28.42 o 
   2  14   6      838.67      827.22     43.94 o 
   3  14   6       46.24       38.66     16.14 o 
   4  14   6       16.10        3.95     15.39 o 
   5  14   6      164.31      166.94     25.36 o 
   6  14   6      455.57      554.56     43.45 o 
   7  14   6       11.64        2.20     22.40 o 
  -7  15   6      209.46      211.21     31.19 o 
  -6  15   6      234.27      200.85     27.75 o 
  -5  15   6      360.04      451.80     30.91 o 
  -4  15   6        0.01        5.52     13.60 o 
  -3  15   6      553.79      611.79     30.37 o 
  -2  15   6       68.76       86.78     15.21 o 
  -1  15   6      201.43      210.97     18.65 o 
   0  15   6      500.52      476.59     24.47 o 
   1  15   6     1929.42     1901.65     53.33 o 
   2  15   6      672.08      661.91     35.76 o 
   3  15   6      722.02      737.78     37.83 o 
   4  15   6       58.48       77.13     19.69 o 
   5  15   6      333.10      351.54     33.05 o 
   6  15   6      272.83      246.52     32.43 o 
  -6  16   6      394.44      307.97     41.30 o 
  -5  16   6      587.98      593.79     40.90 o 
  -4  16   6      616.36      560.69     37.86 o 
  -3  16   6      235.07      201.81     23.59 o 
  -2  16   6        1.56        0.62     13.97 o 
  -1  16   6     5774.43     5742.76    116.69 o 
   0  16   6       27.33       27.91     24.66 o 
   1  16   6      503.10      483.32     58.93 o 
   2  16   6      839.46      827.18     84.56 o 
   3  16   6       42.36       31.63     20.95 o 
   4  16   6     3654.13     3543.00    100.28 o 
   5  16   6     1178.04     1166.82     91.70 o 
   6  16   6       48.77       24.47     42.68 o 
  -6  17   6      106.04       75.66     30.04 o 
  -5  17   6      300.81      328.03     63.02 o 
  -4  17   6        5.24       -7.54     20.86 o 
  -3  17   6     3040.16     3114.25     96.19 o 
  -2  17   6      134.48       89.08     24.39 o 
  -1  17   6        0.40       -8.71     16.30 o 
   0  17   6       15.57       -7.36     15.52 o 
   1  17   6     1852.94     1736.02     97.18 o 
   2  17   6      262.90      248.66     47.97 o 
   3  17   6      499.03      504.84     66.87 o 
   4  17   6      266.45      221.60     50.84 o 
   5  17   6      478.17      397.26     68.66 o 
   6  17   6      230.77      178.13     53.39 o 
  -6  18   6        3.82       -4.96     30.43 o 
  -5  18   6      256.01      283.81     41.25 o 
  -4  18   6      395.34      497.82     49.15 o 
  -3  18   6        0.01      -16.58     18.89 o 
  -2  18   6      401.01      426.37     41.24 o 
  -1  18   6      119.98      119.95     25.06 o 
   0  18   6       83.87       77.86     21.69 o 
   1  18   6       48.26       12.99     27.13 o 
   2  18   6      144.69      113.68     41.93 o 
   3  18   6      153.22      156.99     44.74 o 
   4  18   6      221.08      267.93     55.93 o 
   5  18   6      205.23      150.87     51.78 o 
   6  18   6       42.20       34.12     44.34 o 
  -5  19   6       27.56       10.43     25.75 o 
  -4  19   6       63.04       38.31     26.75 o 
  -3  19   6      881.59      968.29     60.82 o 
  -2  19   6       73.72       65.39     24.83 o 
  -1  19   6       30.30        9.18     18.86 o 
   0  19   6     1898.83     1801.29    104.87 o 
   1  19   6        6.12       -8.86     27.69 o 
   2  19   6      571.11      550.37     68.47 o 
   3  19   6      107.22       88.28     40.27 o 
   4  19   6      906.69      879.97     91.47 o 
   5  19   6      790.34      883.55     97.36 o 
  -5  20   6       16.52       24.58     28.16 o 
  -4  20   6      547.67      748.82     62.35 o 
  -3  20   6       89.75       60.52     27.92 o 
  -2  20   6      427.30      496.80     46.75 o 
  -1  20   6      688.58      672.84     50.66 o 
   0  20   6       24.07       44.14     32.95 o 
   1  20   6      197.25      197.55     45.98 o 
   2  20   6     1410.18     1203.53     88.73 o 
   3  20   6        1.85       83.86     41.35 o 
   4  20   6     1409.62     1343.57    103.66 o 
   5  20   6      181.06      192.37     58.38 o 
  -5  21   6      264.18      287.91     45.43 o 
  -4  21   6      283.62      319.92     44.51 o 
  -3  21   6        1.89       12.56     23.96 o 
  -2  21   6     1706.22     1675.34    108.76 o 
  -1  21   6      924.26      913.47     77.07 o 
   0  21   6      805.78      816.31     86.46 o 
   1  21   6       27.03      -16.46     26.81 o 
   2  21   6        2.14      -28.24     30.07 o 
   3  21   6      417.32      462.46     68.90 o 
   4  21   6      135.04      130.34     49.33 o 
   5  21   6      106.44       76.18     49.08 o 
  -4  22   6      163.60      140.13     35.28 o 
  -3  22   6        3.78       27.99     26.48 o 
  -2  22   6       37.74       54.47     27.86 o 
  -1  22   6     2545.93     2148.38    121.63 o 
   0  22   6      368.55      386.23     62.77 o 
   1  22   6       23.35       38.27     35.21 o 
   2  22   6        1.60      -23.15     29.56 o 
   3  22   6      276.05      284.41     62.30 o 
   4  22   6        1.70       52.12     44.55 o 
  -4  23   6       37.61       -5.36     32.55 o 
  -3  23   6     1472.59     1452.08    105.78 o 
  -2  23   6      189.77      203.05     37.05 o 
  -1  23   6      100.49      139.64     45.33 o 
   0  23   6      937.93      920.80     92.68 o 
   1  23   6      474.45      522.02     70.96 o 
   2  23   6      541.83      537.28     76.40 o 
   3  23   6     1449.79     1337.09    102.18 o 
   4  23   6       16.93       43.92     44.95 o 
  -3  24   6       59.89       45.21     29.84 o 
  -2  24   6      547.96      505.98     73.97 o 
  -1  24   6      380.54      482.54     72.82 o 
   0  24   6       95.66       96.88     41.96 o 
   1  24   6     1940.80     2037.45    122.44 o 
   2  24   6      755.87      772.39     91.10 o 
   3  24   6        0.74       62.05     43.08 o 
  -2  25   6      250.12      266.99     60.88 o 
  -1  25   6        1.76      -28.76     30.46 o 
   0  25   6      107.00       42.26     43.26 o 
   1  25   6       10.94       54.65     44.56 o 
   2  25   6       35.45       16.65     40.47 o 
  -1  26   6        2.53        5.04     37.62 o 
   0  26   6       47.62      -12.99     38.94 o 
   1  26   6        1.79       -7.74     37.87 o 
  -8   1   7      138.86      147.92     28.24 o 
  -7   1   7      232.25      267.89     27.73 o 
  -6   1   7       98.41       77.32     18.35 o 
  -5   1   7      107.41      126.29     22.22 o 
  -4   1   7     3043.70     3029.38    137.49 o 
  -3   1   7     1016.23     1027.07     32.32 o 
  -2   1   7      217.99      227.26     18.09 o 
  -1   1   7       20.23       42.50     10.01 o 
   0   1   7     3949.11     3704.47     53.35 o 
   1   1   7       30.01       29.28      5.85 o 
   2   1   7      240.79      245.07     12.06 o 
   3   1   7     2058.79     2083.41     48.84 o 
   4   1   7      832.73      867.89     36.67 o 
   5   1   7      508.62      482.42     44.97 o 
   6   1   7        6.72       10.22     21.75 o 
   7   1   7      425.11      462.68     51.48 o 
   8   1   7      992.87     1108.00     80.92 o 
  -8   2   7      246.32      211.19     28.03 o 
  -7   2   7     1572.77     1733.10     76.55 o 
  -6   2   7       43.80       31.54     15.99 o 
  -5   2   7       37.79       18.97     12.09 o 
  -4   2   7       87.41       92.65     16.17 o 
  -3   2   7        5.61        4.94     10.21 o 
  -2   2   7     2728.44     2614.06     48.18 o 
  -1   2   7     2943.30     2877.24     47.75 o 
   0   2   7      346.61      381.99     15.96 o 
   1   2   7     6115.43     6141.55     93.23 o 
   2   2   7     2069.01     2169.67     78.71 o 
   3   2   7      900.41      875.70     33.36 o 
   4   2   7     1156.99     1100.19     40.08 o 
   5   2   7      685.02      659.86     52.04 o 
   6   2   7      891.20      915.34     65.76 o 
   7   2   7      814.22      720.27     62.54 o 
   8   2   7       23.81       40.63     29.72 o 
  -8   3   7      209.17      233.23     29.23 o 
  -7   3   7      161.26      161.47     24.14 o 
  -6   3   7      179.59      174.11     22.87 o 
  -5   3   7      177.59      176.91     21.12 o 
  -4   3   7      231.20      261.52     25.52 o 
  -3   3   7     1920.41     2013.23     45.22 o 
  -2   3   7      966.09     1001.97     30.00 o 
  -1   3   7       28.62       45.63      9.92 o 
   0   3   7     1498.07     1397.18     28.11 o 
   1   3   7      155.70      156.19     16.15 o 
   2   3   7      248.36      317.95     21.86 o 
   3   3   7     1366.23     1369.73     41.40 o 
   4   3   7       32.29       26.66     14.47 o 
   5   3   7     1409.85     1412.35     65.35 o 
   6   3   7      467.94      415.90     45.54 o 
   7   3   7      102.31       32.82     44.05 o 
   8   3   7      193.47      179.13     40.79 o 
  -8   4   7      102.26      103.98     22.76 o 
  -7   4   7      420.97      503.87     45.60 o 
  -6   4   7       27.87        7.47     14.65 o 
  -5   4   7      473.37      480.03     30.60 o 
  -4   4   7       67.55       42.14     14.05 o 
  -3   4   7       64.86       32.96     12.26 o 
  -2   4   7     2445.61     2432.94     47.31 o 
  -1   4   7     1194.86     1299.91     33.38 o 
   0   4   7      209.10      213.30     13.11 o 
   1   4   7       42.97       47.46     12.57 o 
   2   4   7       16.67       23.49     11.97 o 
   3   4   7     3569.00     3609.70     84.40 o 
   4   4   7      155.16      131.40     21.47 o 
   5   4   7      786.05      816.42     41.47 o 
   6   4   7       16.12        8.37     21.40 o 
   7   4   7      171.67      158.12     46.63 o 
  -8   5   7        3.20       15.86     19.53 o 
  -7   5   7       43.84       29.81     17.95 o 
  -6   5   7      174.91      203.98     23.96 o 
  -5   5   7       64.98       39.27     17.61 o 
  -4   5   7     5256.94     5099.63     83.11 o 
  -3   5   7      928.17      934.96     39.66 o 
  -2   5   7     2043.60     2143.48     44.29 o 
  -1   5   7     1004.68     1005.00     30.25 o 
   0   5   7     2483.44     2355.55     42.56 o 
   1   5   7      237.47      280.46     25.03 o 
   2   5   7      977.70      912.22     33.65 o 
   3   5   7      313.67      327.58     25.57 o 
   4   5   7       56.65       83.13     31.78 o 
   5   5   7     3047.16     2900.14     71.50 o 
   6   5   7     1454.95     1466.43     71.21 o 
   7   5   7       15.27       28.05     27.29 o 
  -8   6   7      674.50      737.31     45.60 o 
  -7   6   7      171.66      223.25     33.47 o 
  -6   6   7        4.64       -0.76     13.60 o 
  -5   6   7        3.87       -5.03     13.11 o 
  -4   6   7      135.63      161.84     24.56 o 
  -3   6   7     2787.30     2710.00     66.63 o 
  -2   6   7     5964.70     5876.62     94.33 o 
  -1   6   7     3291.51     3323.97     53.82 o 
   0   6   7       26.71       41.62     11.40 o 
   1   6   7      850.28      785.80     32.15 o 
   2   6   7      981.69     1011.33     44.31 o 
   3   6   7     1058.20     1023.78     46.74 o 
   4   6   7     6211.49     6336.38    110.25 o 
   5   6   7       37.96       37.41     17.30 o 
   6   6   7        0.53       11.36     21.19 o 
   7   6   7      557.58      519.32     54.79 o 
  -7   7   7        4.70       29.80     17.99 o 
  -6   7   7      314.17      338.36     33.98 o 
  -5   7   7       17.81       11.02     13.46 o 
  -4   7   7      263.54      290.57     25.95 o 
  -3   7   7       88.03       77.71     13.94 o 
  -2   7   7      470.53      449.12     24.23 o 
  -1   7   7      278.31      249.66     17.32 o 
   0   7   7      348.66      294.66     16.24 o 
   1   7   7     1110.21     1197.69     39.17 o 
   2   7   7     3677.04     3762.45     73.52 o 
   3   7   7       99.94       97.89     17.73 o 
   4   7   7        3.12        2.87     15.59 o 
   5   7   7     1694.11     1460.23    177.23 o 
   6   7   7     1951.07     1972.32     75.83 o 
   7   7   7        2.92       23.83     26.28 o 
  -7   8   7      522.37      518.85     36.12 o 
  -6   8   7      674.53      697.31     80.03 o 
  -5   8   7       54.90       48.66     15.71 o 
  -4   8   7       74.20       69.59     22.44 o 
  -3   8   7        1.37       -6.77     11.36 o 
  -2   8   7        8.24        0.20     10.33 o 
  -1   8   7      236.17      240.10     17.74 o 
   0   8   7     1226.52     1241.24     38.30 o 
   1   8   7      566.22      756.97    157.47 o 
   2   8   7       51.82       70.30     15.79 o 
   3   8   7       42.62       34.08     14.89 o 
   4   8   7      249.68      247.47     30.77 o 
   5   8   7      231.58      235.60     28.57 o 
   6   8   7      416.15      372.79     42.68 o 
   7   8   7        6.10       -0.50     24.30 o 
  -7   9   7        2.51       18.09     13.22 o 
  -6   9   7      183.95      144.40     21.95 o 
  -5   9   7        5.48       -0.14     13.23 o 
  -4   9   7      275.12      258.36     22.85 o 
  -3   9   7     7788.56     7792.75    107.22 o 
  -2   9   7      141.57      147.50     23.60 o 
  -1   9   7     2281.82     2194.14     44.66 o 
   0   9   7       55.79       65.76     11.71 o 
   1   9   7     1710.47     1654.31     47.39 o 
   2   9   7      669.20      738.74     39.43 o 
   3   9   7     1528.39     1542.87     48.21 o 
   4   9   7      249.11      232.10     25.45 o 
   5   9   7      443.80      463.86     36.12 o 
   6   9   7      864.45      886.62     77.50 o 
   7   9   7      171.21       95.72     46.52 o 
  -7  10   7      241.03      254.36     29.46 o 
  -6  10   7      345.18      351.57     29.98 o 
  -5  10   7     3167.11     3102.20     67.37 o 
  -4  10   7      228.13      233.82     21.81 o 
  -3  10   7      160.97      143.29     18.16 o 
  -2  10   7      344.46      352.40     22.63 o 
  -1  10   7     4934.13     4920.50     76.25 o 
   0  10   7      287.51      288.02     18.67 o 
   1  10   7     2253.00     2217.35     55.50 o 
   2  10   7      412.35      458.67     30.02 o 
   3  10   7       12.47        8.33     14.70 o 
   4  10   7     1038.36      980.79     42.50 o 
   5  10   7      337.99      400.19     34.37 o 
   6  10   7      829.07      897.44     51.84 o 
   7  10   7      955.41     1022.50     75.50 o 
  -7  11   7        3.49      -20.42     20.42 o 
  -6  11   7      231.36      221.53     25.38 o 
  -5  11   7      151.87      155.93     21.38 o 
  -4  11   7       14.10       24.64     13.43 o 
  -3  11   7        2.88       19.48     12.42 o 
  -2  11   7      472.36      460.92     35.24 o 
  -1  11   7      153.14      163.76     16.99 o 
   0  11   7     1513.75     1595.09     37.55 o 
   1  11   7     1329.11     1355.43     44.44 o 
   2  11   7      352.40      350.50     27.50 o 
   3  11   7     1263.65     1249.34     76.28 o 
   4  11   7       15.52       21.53     16.57 o 
   5  11   7        3.84        0.44     17.32 o 
   6  11   7        9.17      -17.15     17.15 o 
   7  11   7       20.54       13.08     27.37 o 
  -7  12   7        5.72       13.85     22.05 o 
  -6  12   7      111.12      128.36     21.77 o 
  -5  12   7       66.84       73.67     19.81 o 
  -4  12   7      151.46      162.88     19.90 o 
  -3  12   7     1875.01     1767.32     53.49 o 
  -2  12   7      476.06      486.16     26.93 o 
  -1  12   7      304.83      323.66     21.73 o 
   0  12   7      555.52      533.06     34.71 o 
   1  12   7       86.32       90.81     19.49 o 
   2  12   7      163.28      136.78     21.23 o 
   3  12   7        2.68       -5.40     14.01 o 
   4  12   7      923.31      978.57     44.07 o 
   5  12   7      290.73      315.62     32.56 o 
   6  12   7      117.34       98.84     34.61 o 
   7  12   7       13.59        2.70     23.13 o 
  -7  13   7      407.11      326.37     39.31 o 
  -6  13   7     1086.44     1149.84     46.66 o 
  -5  13   7       47.42       39.27     16.83 o 
  -4  13   7      589.78      592.05     32.82 o 
  -3  13   7      222.61      277.12     22.69 o 
  -2  13   7       15.79       14.16     12.68 o 
  -1  13   7      211.17      240.27     19.72 o 
   0  13   7     2225.80     2185.47     56.55 o 
   1  13   7      103.85      110.73     20.28 o 
   2  13   7     1829.51     1900.27     54.53 o 
   3  13   7       60.72       65.01     18.71 o 
   4  13   7       52.00       71.58     20.34 o 
   5  13   7      406.68      362.48     46.77 o 
   6  13   7      847.39      984.90     56.56 o 
  -6  14   7       12.98       22.67     17.52 o 
  -5  14   7      478.86      454.53     32.09 o 
  -4  14   7     2141.03     2188.71     54.88 o 
  -3  14   7      652.87      632.99     31.78 o 
  -2  14   7     2460.78     2514.34     65.63 o 
  -1  14   7      466.93      475.83     28.26 o 
   0  14   7      377.22      390.00     29.19 o 
   1  14   7       23.58       33.30     16.83 o 
   2  14   7      853.10      843.98     39.00 o 
   3  14   7      919.27      846.41     50.15 o 
   4  14   7      882.25      857.18     43.07 o 
   5  14   7       91.62       88.12     23.40 o 
   6  14   7      417.83      512.59     42.85 o 
  -6  15   7      198.39      181.39     24.68 o 
  -5  15   7      519.88      597.62     39.00 o 
  -4  15   7      209.55      263.84     24.50 o 
  -3  15   7       26.61       42.86     15.10 o 
  -2  15   7      187.93      202.80     19.85 o 
  -1  15   7      438.02      448.59     26.11 o 
   0  15   7     1782.73     1771.02     52.38 o 
   1  15   7       85.61       87.69     33.85 o 
   2  15   7      654.89      615.78     36.34 o 
   3  15   7      461.65      516.43     35.35 o 
   4  15   7      330.41      326.21     31.41 o 
   5  15   7       60.43       99.27     24.38 o 
   6  15   7        6.04      -18.18     21.00 o 
  -6  16   7        0.85      -24.67     24.67 o 
  -5  16   7      121.10      128.86     25.63 o 
  -4  16   7        9.54       15.47     17.53 o 
  -3  16   7      552.14      597.52     37.25 o 
  -2  16   7      322.50      346.36     33.50 o 
  -1  16   7     1272.90     1277.28     58.58 o 
   0  16   7       67.80       75.99     32.60 o 
   1  16   7       39.00       -3.91     38.64 o 
   2  16   7      480.04      434.23     39.53 o 
   3  16   7      259.57      221.70     32.99 o 
   4  16   7      495.56      635.79     50.58 o 
   5  16   7       10.34       21.75     37.27 o 
   6  16   7        0.05      -36.86     36.86 o 
  -6  17   7      111.57       70.84     32.15 o 
  -5  17   7      352.04      363.70     45.54 o 
  -4  17   7      426.08      571.13     51.92 o 
  -3  17   7      747.75      799.75     56.62 o 
  -2  17   7      146.38      145.94     29.48 o 
  -1  17   7     1936.87     2115.11    112.44 o 
   0  17   7     1319.41     1281.87     87.59 o 
   1  17   7      149.94       88.44     35.81 o 
   2  17   7       37.82       57.58     33.99 o 
   3  17   7      818.85      926.54     87.33 o 
   4  17   7       28.83       53.31     35.10 o 
   5  17   7      892.88      857.39     92.41 o 
   6  17   7      113.98      171.43     55.71 o 
  -5  18   7       48.92       28.87     38.05 o 
  -4  18   7      612.22      643.41     55.48 o 
  -3  18   7       25.65       34.87     24.88 o 
  -2  18   7     1227.27     1332.08     62.93 o 
  -1  18   7      165.10      152.46     42.72 o 
   0  18   7       55.24      112.72     37.77 o 
   1  18   7      513.11      612.37     72.06 o 
   2  18   7        3.64      -19.64     25.69 o 
   3  18   7      599.86      570.49     72.58 o 
   4  18   7      666.71      784.72     85.53 o 
   5  18   7      668.75      651.32     82.82 o 
  -5  19   7       90.96       62.80     40.40 o 
  -4  19   7      330.01      394.58     47.62 o 
  -3  19   7      254.21      246.78     37.40 o 
  -2  19   7      667.16      810.86     57.12 o 
  -1  19   7      129.26      120.59     41.66 o 
   0  19   7      478.43      445.10     63.59 o 
   1  19   7      276.82      319.38     54.51 o 
   2  19   7        1.18       10.00     28.52 o 
   3  19   7       95.26       19.51     34.47 o 
   4  19   7       60.81       -2.80     36.46 o 
   5  19   7      364.45      338.76     64.83 o 
  -5  20   7        7.06      -25.54     25.54 o 
  -4  20   7        1.70       -7.90     25.48 o 
  -3  20   7      214.82      170.71     35.06 o 
  -2  20   7      397.57      416.92     66.56 o 
  -1  20   7        0.12      -25.72     25.72 o 
   0  20   7        6.51      -11.86     30.29 o 
   1  20   7       73.10       48.55     35.07 o 
   2  20   7       33.50       67.31     37.69 o 
   3  20   7       88.44       89.63     45.78 o 
   4  20   7      124.83      144.60     48.83 o 
   5  20   7       11.73       62.62     47.75 o 
  -4  21   7       74.45       96.76     31.80 o 
  -3  21   7      331.40      324.85     43.44 o 
  -2  21   7      152.75      157.09     48.17 o 
  -1  21   7      429.13      380.12     65.88 o 
   0  21   7     1946.50     1860.27    111.64 o 
   1  21   7       77.55      111.33     40.46 o 
   2  21   7       10.38        5.23     36.81 o 
   3  21   7      463.14      519.75     74.21 o 
   4  21   7       36.90       72.20     45.77 o 
  -4  22   7      530.75      561.98     99.31 o 
  -3  22   7       14.90       40.44     40.88 o 
  -2  22   7       86.58       53.81     39.38 o 
  -1  22   7      239.29      301.54     61.09 o 
   0  22   7      487.36      465.99     69.58 o 
   1  22   7     1487.05     1466.12    103.63 o 
   2  22   7      252.40      241.07     56.56 o 
   3  22   7       92.66      112.86     47.01 o 
   4  22   7      127.70      167.33     54.07 o 
  -3  23   7      850.92     1073.41    110.65 o 
  -2  23   7       14.36       26.50     37.27 o 
  -1  23   7        9.46      -18.43     34.80 o 
   0  23   7       22.81       63.72     38.98 o 
   1  23   7      550.69      676.29     84.73 o 
   2  23   7      246.20      299.09     59.24 o 
   3  23   7      277.21      407.95     69.99 o 
  -2  24   7      435.24      515.85     78.83 o 
  -1  24   7      101.71       68.97     46.75 o 
   0  24   7       86.54       80.61     42.51 o 
   1  24   7       23.76      -24.47     35.73 o 
   2  24   7        0.10       17.29     38.51 o 
  -1  25   7       61.49      -19.45     32.53 o 
   0  25   7      206.55      246.59     62.68 o 
   1  25   7      332.25      360.47     69.92 o 
  -7   0   8      189.32      211.08     38.28 o 
  -6   0   8       97.31      101.71     28.15 o 
  -5   0   8       60.04       36.07     20.74 o 
  -4   0   8     1678.65     1531.56     63.00 o 
  -3   0   8      155.89      122.46     21.79 o 
  -2   0   8      219.14      275.19     27.09 o 
  -1   0   8     2075.52     2159.93     60.38 o 
   0   0   8      951.21      875.32    101.34 o 
   1   0   8     4184.88     4132.35     79.10 o 
   2   0   8      423.98      491.85     58.15 o 
   3   0   8      975.79     1002.18     75.07 o 
   4   0   8     5071.54     4868.39    173.73 o 
   5   0   8       37.52       23.10     31.47 o 
   6   0   8       55.65       30.95     34.39 o 
   7   0   8      260.24      290.78     63.61 o 
  -7   1   8       17.60       11.13     16.86 o 
  -6   1   8     2350.15     2180.53    157.80 o 
  -5   1   8      706.26      651.78     35.58 o 
  -4   1   8       15.09       -7.33     12.29 o 
  -3   1   8       52.98       53.63     13.14 o 
  -2   1   8       33.77       20.46     10.75 o 
  -1   1   8       19.41       11.48      9.17 o 
   0   1   8     2242.94     2208.92     50.55 o 
   1   1   8      283.61      308.69     22.01 o 
   2   1   8     1284.95     1250.91     55.17 o 
   3   1   8      341.11      337.10     35.69 o 
   4   1   8       75.93       98.57     25.85 o 
   5   1   8      196.25      173.39     32.40 o 
   6   1   8      280.30      335.64     43.20 o 
   7   1   8      301.62      296.21     44.71 o 
  -7   2   8        6.63        9.43     17.21 o 
  -6   2   8        0.88        0.43     12.08 o 
  -5   2   8       22.21       30.10     13.93 o 
  -4   2   8       13.82       30.79     20.41 o 
  -3   2   8      520.27      464.87     32.11 o 
  -2   2   8       13.95       -7.94      9.68 o 
  -1   2   8     2730.35     2755.36     48.64 o 
   0   2   8     1025.52      973.04     32.81 o 
   1   2   8       61.59       65.65     12.84 o 
   2   2   8      997.58      925.07     31.88 o 
   3   2   8        5.02       20.02     17.12 o 
   4   2   8      124.04      140.65     28.75 o 
   5   2   8       63.24       65.86     23.77 o 
   6   2   8       41.61       53.10     25.29 o 
   7   2   8       91.30       94.11     31.96 o 
  -7   3   8      189.44      247.94     27.90 o 
  -6   3   8     1433.56     1380.11     56.32 o 
  -5   3   8      116.55      131.22     23.95 o 
  -4   3   8       98.53      104.92     20.70 o 
  -3   3   8     3758.96     3854.64     67.50 o 
  -2   3   8     1488.41     1464.72     37.86 o 
  -1   3   8     1172.56     1126.93     30.47 o 
   0   3   8      163.74      143.83     19.78 o 
   1   3   8     1545.45     1470.51     41.25 o 
   2   3   8     2502.85     2443.80     54.80 o 
   3   3   8     1237.93     1252.12     40.96 o 
   4   3   8       98.74      114.72     26.46 o 
   5   3   8        1.63        8.79     20.97 o 
   6   3   8      191.44      229.27     38.99 o 
   7   3   8       11.07      -17.10     22.53 o 
  -7   4   8      603.41      588.93     38.88 o 
  -6   4   8      272.63      249.20     26.09 o 
  -5   4   8      987.06      947.68     46.63 o 
  -4   4   8      566.63      544.18     36.11 o 
  -3   4   8      455.89      461.43     38.06 o 
  -2   4   8     1743.56     1783.94     42.15 o 
  -1   4   8     5801.01     5877.25     80.87 o 
   0   4   8       27.61       33.54      8.35 o 
   1   4   8     2930.19     3024.94     62.69 o 
   2   4   8       19.81       33.92     13.45 o 
   3   4   8      511.84      518.59     30.81 o 
   4   4   8     2738.69     2563.24     85.85 o 
   5   4   8      989.82      998.45     62.22 o 
   6   4   8       91.52       98.75     29.91 o 
   7   4   8      127.78      104.95     32.44 o 
  -7   5   8      389.58      370.62     32.58 o 
  -6   5   8      107.45      175.79     23.58 o 
  -5   5   8      576.23      464.41     35.32 o 
  -4   5   8      149.48      169.25     24.15 o 
  -3   5   8     1752.64     1779.71     46.59 o 
  -2   5   8      889.75      970.14     31.42 o 
  -1   5   8       75.72       88.02     12.46 o 
   0   5   8     1795.62     1810.45     48.62 o 
   1   5   8      633.77      622.78     45.14 o 
   2   5   8      237.63      262.43     22.80 o 
   3   5   8     1157.55     1042.63     63.48 o 
   4   5   8       40.92       43.42     22.95 o 
   5   5   8     2272.20     2182.83     83.24 o 
   6   5   8        0.65       16.00     22.75 o 
   7   5   8        0.09      -10.54     24.73 o 
  -7   6   8       37.53       48.66     25.80 o 
  -6   6   8      155.55      180.25     23.70 o 
  -5   6   8        1.33       -2.52     24.61 o 
  -4   6   8       58.52       66.61     16.06 o 
  -3   6   8      162.87      178.51     19.19 o 
  -2   6   8        7.76        5.23      9.07 o 
  -1   6   8      338.05      341.29     22.05 o 
   0   6   8       57.58       73.72     28.59 o 
   1   6   8       55.08       60.47     17.94 o 
   2   6   8      357.56      341.93     30.83 o 
   3   6   8       11.42        2.24     12.97 o 
   4   6   8      194.39      196.36     24.08 o 
   5   6   8       13.75      -13.59     19.99 o 
   6   6   8       30.70       39.72     36.04 o 
   7   6   8        6.49       19.53     26.68 o 
  -7   7   8       38.17       39.64     21.24 o 
  -6   7   8      522.87      571.72     36.60 o 
  -5   7   8      314.15      372.41     28.76 o 
  -4   7   8       16.86        1.45     11.61 o 
  -3   7   8     1749.03     1796.36     64.67 o 
  -2   7   8      818.65      818.02     29.99 o 
  -1   7   8      670.02      746.93     27.38 o 
   0   7   8     1407.45     1465.88     45.34 o 
   1   7   8       15.13       23.20     14.01 o 
   2   7   8      817.22      876.41     41.00 o 
   3   7   8      433.31      492.53     38.40 o 
   4   7   8      259.20      289.58     33.66 o 
   5   7   8      469.73      556.51     99.56 o 
   6   7   8      508.25      521.37     53.09 o 
   7   7   8       80.41      110.04     33.68 o 
  -7   8   8      894.84      872.29     54.18 o 
  -6   8   8       51.18       76.01     22.33 o 
  -5   8   8      878.50      901.20     46.32 o 
  -4   8   8     1114.91     1180.54     40.68 o 
  -3   8   8      783.73      835.42     33.58 o 
  -2   8   8     7348.63     7268.05    100.33 o 
  -1   8   8      274.17      325.46     20.22 o 
   0   8   8        0.95       -3.44     13.11 o 
   1   8   8      147.05      187.28     22.15 o 
   2   8   8     1684.96     1649.15     49.62 o 
   3   8   8     1792.47     1727.51     54.14 o 
   4   8   8      423.74      489.98     57.54 o 
   5   8   8      290.36      388.08     40.96 o 
   6   8   8        8.40       -2.49     19.13 o 
   7   8   8      153.11       77.36     33.04 o 
  -7   9   8       33.78       44.15     23.74 o 
  -6   9   8       32.23       55.83     20.92 o 
  -5   9   8      160.39      205.03     23.54 o 
  -4   9   8     1063.53     1062.37     37.93 o 
  -3   9   8      381.93      384.94     25.77 o 
  -2   9   8      208.21      214.29     19.89 o 
  -1   9   8       89.54       83.53     14.61 o 
   0   9   8     1939.93     1936.94     54.27 o 
   1   9   8       11.99        4.30     14.74 o 
   2   9   8     1054.26     1084.33     55.82 o 
   3   9   8      395.89      427.56     31.69 o 
   4   9   8       18.06       24.27     17.12 o 
   5   9   8      325.49      360.43     33.62 o 
   6   9   8       11.92       33.62     25.74 o 
   7   9   8        2.57       36.49     42.33 o 
  -7  10   8       30.56       36.55     18.86 o 
  -6  10   8       12.05       11.11     16.64 o 
  -5  10   8        8.03       32.07     15.88 o 
  -4  10   8        0.76      -12.46     12.46 o 
  -3  10   8       76.73      103.63     17.19 o 
  -2  10   8      413.37      395.25     24.85 o 
  -1  10   8      627.22      664.73     27.72 o 
   0  10   8        8.86       -1.54     22.13 o 
   1  10   8     1004.16      970.45     41.87 o 
   2  10   8      124.00      154.53     22.24 o 
   3  10   8      147.07      142.92     21.39 o 
   4  10   8        0.88      -11.70     14.28 o 
   5  10   8       34.44       -7.97     17.36 o 
   6  10   8       21.93       -5.19     25.07 o 
   7  10   8       29.64       25.29     30.76 o 
  -7  11   8      110.41      120.12     23.77 o 
  -6  11   8      102.21       86.29     20.61 o 
  -5  11   8      895.46      907.51     44.01 o 
  -4  11   8       70.01       81.45     17.88 o 
  -3  11   8        6.77       15.96     13.07 o 
  -2  11   8      257.81      247.88     21.08 o 
  -1  11   8       48.32       43.83     18.11 o 
   0  11   8     2155.94     2001.88     56.79 o 
   1  11   8      838.50      901.71     41.92 o 
   2  11   8      708.97      769.76     39.57 o 
   3  11   8      858.91      830.05     40.63 o 
   4  11   8       75.07       71.72     20.53 o 
   5  11   8      699.23      761.67     46.97 o 
   6  11   8       61.87      103.47     32.80 o 
  -6  12   8        4.07        5.22     16.88 o 
  -5  12   8     1121.26     1107.92     44.06 o 
  -4  12   8     1363.36     1400.23     44.42 o 
  -3  12   8      750.49      832.29     46.30 o 
  -2  12   8      394.87      411.70     26.03 o 
  -1  12   8      114.90       73.66     19.60 o 
   0  12   8      238.40      282.15     26.66 o 
   1  12   8     1940.93     1922.65     57.15 o 
   2  12   8      151.26      166.94     23.59 o 
   3  12   8      921.69     1019.19     43.80 o 
   4  12   8       10.60        6.60     23.23 o 
   5  12   8       73.46      119.64     25.44 o 
   6  12   8      716.58      692.11     60.79 o 
  -6  13   8      729.17      772.32     43.73 o 
  -5  13   8       10.87      -14.71     14.71 o 
  -4  13   8      166.45      136.03     32.45 o 
  -3  13   8       52.30       42.86     15.22 o 
  -2  13   8       11.61       21.12     13.38 o 
  -1  13   8     1650.76     1573.14     52.15 o 
   0  13   8      138.08      193.87     24.29 o 
   1  13   8        0.20       17.26     16.43 o 
   2  13   8      994.40     1011.54     43.66 o 
   3  13   8       77.88       81.34     20.46 o 
   4  13   8       21.52      -19.56     19.56 o 
   5  13   8       71.84       78.18     27.59 o 
   6  13   8      215.72      240.36     33.55 o 
  -6  14   8       43.52       64.83     25.15 o 
  -5  14   8      596.19      673.43     38.49 o 
  -4  14   8       43.23       64.63     17.23 o 
  -3  14   8       29.40       24.76     15.23 o 
  -2  14   8      208.95      199.10     31.07 o 
  -1  14   8     1119.99     1053.86     47.10 o 
   0  14   8     1570.32     1501.14     56.12 o 
   1  14   8      199.55      214.14     25.00 o 
   2  14   8      375.78      369.52     31.07 o 
   3  14   8      165.87      154.07     25.37 o 
   4  14   8        0.01      -11.16     17.43 o 
   5  14   8      494.42      506.85     40.87 o 
   6  14   8       33.61       15.49     23.77 o 
  -6  15   8        3.64        5.41     20.73 o 
  -5  15   8       15.97        5.70     16.03 o 
  -4  15   8      575.83      590.54     34.73 o 
  -3  15   8      609.02      719.51     49.23 o 
  -2  15   8       34.25       16.40     17.21 o 
  -1  15   8      564.34      588.90     36.34 o 
   0  15   8       11.00       10.07     16.34 o 
   1  15   8        0.08        4.58     24.54 o 
   2  15   8      751.18      792.25     53.88 o 
   3  15   8     1448.42     1473.66     56.42 o 
   4  15   8        3.97       -8.70     17.74 o 
   5  15   8       83.59       84.38     24.94 o 
   6  15   8       22.62       32.60     26.92 o 
  -6  16   8       54.15       85.20     32.95 o 
  -5  16   8      272.92      253.39     31.45 o 
  -4  16   8     1691.71     1730.01     59.80 o 
  -3  16   8      116.58      160.13     23.56 o 
  -2  16   8       56.39       51.22     25.96 o 
  -1  16   8      760.03      847.64     52.45 o 
   0  16   8      147.90      158.53     28.53 o 
   1  16   8      969.79      934.45     63.00 o 
   2  16   8      169.92      191.65     31.46 o 
   3  16   8       21.36       14.74     23.06 o 
   4  16   8     1617.08     1541.99    143.06 o 
   5  16   8        0.69      -32.10     32.10 o 
  -5  17   8       12.00       35.82     28.83 o 
  -4  17   8        0.43      -23.23     23.23 o 
  -3  17   8     1711.86     1877.00     76.25 o 
  -2  17   8      423.23      450.70     67.22 o 
  -1  17   8      999.78     1105.85     82.76 o 
   0  17   8       40.20       36.29     32.14 o 
   1  17   8      114.58      118.47     40.00 o 
   2  17   8      464.56      550.52     67.03 o 
   3  17   8       39.70       54.94     38.69 o 
   4  17   8       13.08       -5.64     33.80 o 
   5  17   8       82.49       95.41     46.90 o 
  -5  18   8        6.67      -21.08     27.05 o 
  -4  18   8      442.58      515.12     52.76 o 
  -3  18   8       11.64        4.24     31.10 o 
  -2  18   8       53.70       77.36     38.11 o 
  -1  18   8        1.70       -5.31     25.13 o 
   0  18   8      306.19      343.88     57.43 o 
   1  18   8      133.17       87.22     36.16 o 
   2  18   8      253.35      193.59     46.85 o 
   3  18   8        0.92       77.75     39.33 o 
   4  18   8      305.06      384.61     65.61 o 
   5  18   8      151.98      134.38     49.81 o 
  -5  19   8       46.15       69.66     33.72 o 
  -4  19   8      255.37      271.95     68.91 o 
  -3  19   8      394.80      418.41     69.18 o 
  -2  19   8      214.25      284.40     59.00 o 
  -1  19   8      151.47      232.94     53.70 o 
   0  19   8      265.27      363.30     58.66 o 
   1  19   8       21.87       44.55     34.02 o 
   2  19   8      125.82      195.89     48.75 o 
   3  19   8       62.24       67.71     37.43 o 
   4  19   8       36.39       74.16     42.27 o 
  -4  20   8      380.16      437.31     73.56 o 
  -3  20   8       59.58       68.56     44.79 o 
  -2  20   8       84.14       -4.60     32.54 o 
  -1  20   8        2.29      -21.15     29.97 o 
   0  20   8     1217.90     1169.33     90.47 o 
   1  20   8      743.02      629.88     75.22 o 
   2  20   8      453.37      501.04     70.45 o 
   3  20   8       27.27       20.45     34.67 o 
   4  20   8      621.61      664.85     84.59 o 
  -4  21   8      347.65      264.29     62.58 o 
  -3  21   8      189.53      202.18     55.79 o 
  -2  21   8        0.20       -3.49     32.39 o 
  -1  21   8       16.03       13.55     36.08 o 
   0  21   8     1528.29     1439.01    103.63 o 
   1  21   8        6.78      -31.00     31.00 o 
   2  21   8       37.67       97.99     42.32 o 
   3  21   8       12.88      -14.75     35.80 o 
  -3  22   8      157.55      118.72     49.49 o 
  -2  22   8      833.34      899.22    100.21 o 
  -1  22   8        0.57       85.51     43.92 o 
   0  22   8      172.57      210.52     52.69 o 
   1  22   8      148.02      125.03     47.57 o 
   2  22   8      170.82      185.74     52.78 o 
   3  22   8       34.67      -11.21     39.65 o 
  -2  23   8       30.96      -22.38     37.32 o 
  -1  23   8       28.32       44.86     39.94 o 
   0  23   8       24.64      -16.97     29.96 o 
   1  23   8      181.19      205.09     54.47 o 
   2  23   8       59.36      124.00     50.65 o 
  -1  24   8       61.39       86.08     45.02 o 
   0  24   8      375.56      333.30     65.57 o 
   1  24   8      783.48      643.99     84.00 o 
  -7   1   9      577.60      628.55     41.69 o 
  -6   1   9      327.61      325.92     28.18 o 
  -5   1   9      561.79      556.77     34.19 o 
  -4   1   9      581.76      549.27     31.67 o 
  -3   1   9     2129.53     2122.94     50.77 o 
  -2   1   9       53.72       34.47     18.03 o 
  -1   1   9       36.35       35.63     10.63 o 
   0   1   9      423.14      399.16     25.06 o 
   1   1   9       59.22       61.03     25.36 o 
   2   1   9       51.77        8.20     43.02 o 
   3   1   9       21.81        2.12     18.29 o 
   4   1   9        9.16       47.74     23.08 o 
   5   1   9      445.18      415.14     46.71 o 
   6   1   9        0.57      -30.61     30.61 o 
   7   1   9       79.06       49.62     31.98 o 
  -7   2   9      447.02      391.36     60.06 o 
  -6   2   9        6.21       11.06     13.69 o 
  -5   2   9     2805.34     2762.94     64.89 o 
  -4   2   9      484.79      438.67     28.74 o 
  -3   2   9      170.00      161.27     22.82 o 
  -2   2   9     1376.71     1354.88     37.51 o 
  -1   2   9      362.31      369.68     21.03 o 
   0   2   9     1318.95     1387.79     41.87 o 
   1   2   9     1327.99     1301.81     60.64 o 
   2   2   9     1029.25     1122.82     81.02 o 
   3   2   9      559.29      543.18     46.46 o 
   4   2   9      799.86      857.22     60.56 o 
   5   2   9      869.39      837.53     64.61 o 
   6   2   9        2.22      -14.74     22.26 o 
   7   2   9      650.00      699.99     66.36 o 
  -7   3   9       45.44       15.51     15.99 o 
  -6   3   9      641.58      547.82     83.64 o 
  -5   3   9       37.00       37.19     16.52 o 
  -4   3   9     1258.60     1300.70     42.59 o 
  -3   3   9     1377.19     1394.02     48.87 o 
  -2   3   9        5.75       -0.64     13.80 o 
  -1   3   9     1402.56     1438.68     36.02 o 
   0   3   9      885.86      892.91     37.12 o 
   1   3   9        4.99       21.05     12.83 o 
   2   3   9       26.83       40.76     22.73 o 
   3   3   9      515.05      538.70     46.51 o 
   4   3   9       18.41      -19.24     19.57 o 
   5   3   9      128.00      147.54     32.32 o 
   6   3   9      290.41      285.83     45.31 o 
   7   3   9      106.52      103.72     33.38 o 
  -7   4   9        0.08      -11.52     15.49 o 
  -6   4   9       41.91       59.16     18.87 o 
  -5   4   9       87.96       59.73     17.61 o 
  -4   4   9      307.74      303.58     29.58 o 
  -3   4   9     1005.65      924.61     34.65 o 
  -2   4   9      323.84      374.80     23.49 o 
  -1   4   9      187.70      218.78     17.41 o 
   0   4   9      392.24      352.84     26.40 o 
   1   4   9        1.55       -5.43     12.71 o 
   2   4   9      867.37      848.00     56.68 o 
   3   4   9      737.66      679.37     51.86 o 
   4   4   9      159.16      117.70     29.32 o 
   5   4   9      239.60      283.00     41.05 o 
   6   4   9       37.77       10.05     24.70 o 
   7   4   9       58.17       74.39     77.46 o 
  -7   5   9        1.82        2.89     19.03 o 
  -6   5   9      317.86      299.87     33.89 o 
  -5   5   9      351.16      304.58     26.53 o 
  -4   5   9     1079.90     1075.29     39.76 o 
  -3   5   9      822.42      895.87     34.76 o 
  -2   5   9     1352.35     1399.85     38.91 o 
  -1   5   9      395.97      406.59     30.22 o 
   0   5   9      676.55      695.04     40.91 o 
   1   5   9        7.93        2.83     13.11 o 
   2   5   9      123.93      161.30     20.64 o 
   3   5   9      468.60      479.88     45.40 o 
   4   5   9        3.52       41.58     22.78 o 
   5   5   9      682.37      530.93     51.76 o 
   6   5   9      196.94      252.00     66.33 o 
   7   5   9       83.95      111.34     35.41 o 
  -7   6   9      377.46      391.67     34.38 o 
  -6   6   9      142.74      170.01     23.97 o 
  -5   6   9      392.68      382.35     34.33 o 
  -4   6   9     3764.05     3657.08     87.07 o 
  -3   6   9        9.72        9.92     13.12 o 
  -2   6   9     2017.26     2108.09     47.97 o 
  -1   6   9        3.58       -8.22     13.73 o 
   0   6   9       26.51       24.42     14.99 o 
   1   6   9       12.02       26.08     16.60 o 
   2   6   9       79.50       65.46     17.19 o 
   3   6   9       16.35       -1.75     19.59 o 
   4   6   9     1683.84     1545.74    127.67 o 
   5   6   9       46.83       42.76     25.40 o 
   6   6   9      170.50      143.68     36.40 o 
   7   6   9       50.26       75.36     32.78 o 
  -7   7   9       98.48       95.16     22.82 o 
  -6   7   9      370.96      417.54     33.28 o 
  -5   7   9       59.04       72.43     18.09 o 
  -4   7   9     2041.24     2115.25     53.96 o 
  -3   7   9     1216.15     1179.83     45.34 o 
  -2   7   9      751.42      756.29     34.32 o 
  -1   7   9     1548.31     1524.00     60.10 o 
   0   7   9       38.19       25.90     17.61 o 
   1   7   9      132.07      135.29     19.79 o 
   2   7   9      170.19      118.23     23.65 o 
   3   7   9      219.22       97.07    113.18 o 
   4   7   9       11.16       -6.41     19.85 o 
   5   7   9       18.95       20.18     58.78 o 
   6   7   9      524.39      593.57     77.80 o 
   7   7   9      181.58      142.52     42.81 o 
  -7   8   9      107.42       76.92     22.60 o 
  -6   8   9       41.90       33.91     20.91 o 
  -5   8   9       11.94       24.60     13.24 o 
  -4   8   9        5.22       26.54     15.37 o 
  -3   8   9      434.32      451.65     44.47 o 
  -2   8   9        1.81       -9.20     11.27 o 
  -1   8   9        0.18      -12.14     14.34 o 
   0   8   9      165.09      168.98     26.66 o 
   1   8   9      510.95      513.69     34.46 o 
   2   8   9      268.07      286.08     36.23 o 
   3   8   9       31.20       12.03     15.81 o 
   4   8   9        5.24      -20.07     35.25 o 
   5   8   9      190.63      266.31     59.41 o 
   6   8   9        4.77      -23.26     23.26 o 
  -6   9   9      358.86      404.84     72.62 o 
  -5   9   9       93.98       63.07     17.97 o 
  -4   9   9      145.78      140.80     20.49 o 
  -3   9   9     1390.71     1374.75     42.27 o 
  -2   9   9      284.25      246.20     21.60 o 
  -1   9   9     2941.30     2996.45     72.26 o 
   0   9   9      269.49      207.88     32.45 o 
   1   9   9      756.56      784.31     60.69 o 
   2   9   9      543.42      555.57     36.46 o 
   3   9   9     2132.92     2200.88     61.31 o 
   4   9   9      693.92      797.16     84.41 o 
   5   9   9      191.41      224.76     39.14 o 
   6   9   9       88.68        4.02     26.81 o 
  -6  10   9        0.92       -8.97     23.19 o 
  -5  10   9     1826.97     1877.40     64.61 o 
  -4  10   9     1063.19     1113.22     41.40 o 
  -3  10   9      294.17      296.60     24.78 o 
  -2  10   9      121.29      124.29     22.67 o 
  -1  10   9     1469.74     1539.34     52.51 o 
   0  10   9       57.86       36.46     17.36 o 
   1  10   9     2009.45     2042.92     58.81 o 
   2  10   9      230.13      218.57     25.84 o 
   3  10   9      321.10      297.80     28.94 o 
   4  10   9      170.14      127.95     40.36 o 
   5  10   9      271.91      314.59     43.75 o 
   6  10   9      433.07      537.46     56.58 o 
  -6  11   9      597.93      654.50     61.86 o 
  -5  11   9        1.84       28.76     20.59 o 
  -4  11   9       69.56       53.09     17.27 o 
  -3  11   9      787.29      858.46     36.57 o 
  -2  11   9      364.99      341.68     30.48 o 
  -1  11   9      540.32      577.56     37.57 o 
   0  11   9       36.79       40.62     18.20 o 
   1  11   9      119.17      143.36     22.72 o 
   2  11   9      668.60      667.44     39.70 o 
   3  11   9      367.41      322.24     41.60 o 
   4  11   9       64.50       39.01     26.23 o 
   5  11   9       85.54       53.78     29.68 o 
   6  11   9      121.35       51.15     32.36 o 
  -6  12   9      267.98      313.87     31.25 o 
  -5  12   9       35.46       20.76     17.09 o 
  -4  12   9      916.36      958.04     70.86 o 
  -3  12   9      173.56      173.13     20.95 o 
  -2  12   9      445.07      347.23     31.19 o 
  -1  12   9       33.13       32.64     24.84 o 
   0  12   9      174.71      159.53     24.37 o 
   1  12   9      148.38      146.39     23.62 o 
   2  12   9      157.06      161.54     24.49 o 
   3  12   9       29.59       30.95     20.08 o 
   4  12   9      190.38      163.28     26.45 o 
   5  12   9       86.24       68.97     30.22 o 
   6  12   9       82.75       29.30     31.24 o 
  -6  13   9      254.87      283.91     30.60 o 
  -5  13   9       50.51       60.87     19.42 o 
  -4  13   9      627.67      686.42     37.69 o 
  -3  13   9      153.60      197.42     35.92 o 
  -2  13   9      367.38      387.16     34.06 o 
  -1  13   9      358.24      420.84     33.57 o 
   0  13   9     1172.71     1149.07     57.07 o 
   1  13   9        1.58       -9.13     25.58 o 
   2  13   9     3027.49     2969.15     73.97 o 
   3  13   9      627.01      625.21     41.44 o 
   4  13   9        6.23       -7.52     18.36 o 
   5  13   9       37.05        5.51     27.02 o 
   6  13   9      249.55      216.22     42.22 o 
  -6  14   9      130.81      121.41     29.55 o 
  -5  14   9      813.37      829.20     43.87 o 
  -4  14   9      227.91      255.71     25.39 o 
  -3  14   9       30.84       33.39     18.32 o 
  -2  14   9     3182.38     3256.45     77.78 o 
  -1  14   9     1584.88     1671.99     57.19 o 
   0  14   9       24.09       19.38     18.31 o 
   1  14   9      502.58      532.11     37.39 o 
   2  14   9      891.74      917.99     53.11 o 
   3  14   9      834.62      901.19     47.62 o 
   4  14   9      769.12      834.17     57.03 o 
   5  14   9       85.72       40.59     28.66 o 
  -5  15   9       62.18       38.10     21.15 o 
  -4  15   9      164.94      201.06     23.27 o 
  -3  15   9      388.86      393.06     34.41 o 
  -2  15   9      112.44      145.75     28.80 o 
  -1  15   9       10.07       12.36     21.16 o 
   0  15   9      448.58      447.70     41.53 o 
   1  15   9      409.47      353.74     32.43 o 
   2  15   9      877.53      908.39     48.56 o 
   3  15   9      133.08      110.95     29.60 o 
   4  15   9      123.57       80.66     24.81 o 
   5  15   9      410.19      486.98     79.46 o 
  -5  16   9      125.77      147.35     35.65 o 
  -4  16   9      360.12      419.92     45.05 o 
  -3  16   9       98.36       85.18     27.47 o 
  -2  16   9      612.35      685.85     99.97 o 
  -1  16   9      533.92      502.13     45.34 o 
   0  16   9      414.17      365.38     39.84 o 
   1  16   9        1.38       -7.51     20.34 o 
   2  16   9      149.93      116.77     32.17 o 
   3  16   9       25.10       24.07     23.89 o 
   4  16   9       11.46      -17.10     33.40 o 
   5  16   9      172.56      184.58     53.38 o 
  -5  17   9       46.32       15.68     28.66 o 
  -4  17   9      112.61       79.47     45.89 o 
  -3  17   9     1129.67     1153.63    106.81 o 
  -2  17   9      228.24      278.01     53.97 o 
  -1  17   9       23.05       23.75     30.11 o 
   0  17   9      233.43      323.30     53.75 o 
   1  17   9      122.02      142.34     43.45 o 
   2  17   9      595.10      578.29     69.26 o 
   3  17   9      400.13      308.11     56.01 o 
   4  17   9        6.72      -22.10     32.85 o 
  -4  18   9       15.02       -6.25     36.83 o 
  -3  18   9       24.44      -21.28     34.79 o 
  -2  18   9     2392.07     2447.49    129.57 o 
  -1  18   9     1041.39      869.69     88.61 o 
   0  18   9       61.23       78.38     37.17 o 
   1  18   9      382.63      433.86     64.59 o 
   2  18   9      318.82      462.98     66.37 o 
   3  18   9      491.59      600.41     75.41 o 
   4  18   9      478.70      377.55     65.42 o 
  -4  19   9      374.35      420.06     74.54 o 
  -3  19   9      120.16       87.10     45.78 o 
  -2  19   9      353.54      374.80     66.20 o 
  -1  19   9       22.44       29.41     34.29 o 
   0  19   9      285.24      332.37     57.91 o 
   1  19   9        9.66       14.43     33.62 o 
   2  19   9      124.90      123.85     43.77 o 
   3  19   9       29.23      -29.42     32.04 o 
   4  19   9      141.70       95.06     46.12 o 
  -3  20   9       95.93       62.16     43.94 o 
  -2  20   9      113.58       79.33     43.03 o 
  -1  20   9       12.75       10.66     33.13 o 
   0  20   9      264.20      346.07     61.01 o 
   1  20   9       26.67       18.91     33.60 o 
   2  20   9      183.08      138.01     45.23 o 
   3  20   9      153.11      131.07     48.00 o 
  -3  21   9      760.31      808.12     98.96 o 
  -2  21   9       49.97       14.47     37.67 o 
  -1  21   9       12.14       32.76     36.33 o 
   0  21   9      917.67      945.32     95.07 o 
   1  21   9      124.59       97.55     43.23 o 
   2  21   9      227.12      180.50     51.08 o 
   3  21   9      296.24      305.76     60.51 o 
  -2  22   9      418.92      391.38     73.30 o 
  -1  22   9      311.73      256.23     58.89 o 
   0  22   9      129.36      163.63     53.17 o 
   1  22   9     1376.50     1646.52    112.63 o 
   2  22   9       75.75       56.48     42.99 o 
  -1  23   9      822.33      902.82     99.21 o 
   0  23   9      153.97      158.28     52.78 o 
   1  23   9       90.48      121.96     46.87 o 
  -7   0  10      316.96      280.00    104.61 o 
  -6   0  10      500.96      459.67     50.75 o 
  -5   0  10      308.44      332.76     39.63 o 
  -4   0  10     1436.34     1524.61     65.98 o 
  -3   0  10      698.45      659.66    166.09 o 
  -2   0  10     1676.59     1601.95     59.66 o 
  -1   0  10      226.09      267.31     27.04 o 
   0   0  10      840.74      910.47     88.73 o 
   1   0  10     6602.21     6524.96    212.71 o 
   2   0  10     2861.70     2591.47    126.21 o 
   3   0  10      110.30      143.67     46.76 o 
   4   0  10      877.74      853.36     88.80 o 
   5   0  10       99.93       36.42     37.36 o 
   6   0  10      553.43      520.44     79.67 o 
  -7   1  10      142.43       83.47     37.22 o 
  -6   1  10      855.47      933.27     47.44 o 
  -5   1  10       19.20       41.21     16.99 o 
  -4   1  10      817.99      809.63     51.46 o 
  -3   1  10      373.51      335.87     25.25 o 
  -2   1  10      177.65      135.46     21.93 o 
  -1   1  10       43.95       54.66     28.64 o 
   0   1  10      605.74      645.94     55.10 o 
   1   1  10      567.25      584.54     51.62 o 
   2   1  10     1266.82     1272.78     66.89 o 
   3   1  10     1032.37     1029.62     59.76 o 
   4   1  10        4.29        4.43     20.67 o 
   5   1  10        1.75       11.54     22.66 o 
   6   1  10       19.51       -6.22     23.09 o 
  -7   2  10        1.02        4.14     18.27 o 
  -6   2  10       36.84       37.77     18.92 o 
  -5   2  10        3.11       24.91     16.69 o 
  -4   2  10       42.54       52.21     16.42 o 
  -3   2  10      453.41      418.63     27.39 o 
  -2   2  10        8.40       -4.75     12.05 o 
  -1   2  10       64.60       44.20     27.77 o 
   0   2  10      260.44      267.78     40.79 o 
   1   2  10     1446.83     1364.71     66.56 o 
   2   2  10       17.94       -3.09     23.78 o 
   3   2  10       63.99       43.57     25.02 o 
   4   2  10       81.80       90.19     33.53 o 
   5   2  10       70.67       82.98     46.32 o 
   6   2  10       41.17       24.64     27.11 o 
  -7   3  10      258.93      264.33     31.07 o 
  -6   3  10      423.84      424.29     33.79 o 
  -5   3  10       30.98       57.94     18.15 o 
  -4   3  10      391.77      426.42     31.57 o 
  -3   3  10        6.98        9.29     16.63 o 
  -2   3  10      371.19      339.65     23.33 o 
  -1   3  10      862.69      910.30     45.30 o 
   0   3  10      583.71      630.25     52.89 o 
   1   3  10      773.20      789.42     57.60 o 
   2   3  10     1037.15      946.90     64.08 o 
   3   3  10      576.42      536.88     49.12 o 
   4   3  10     1118.52     1148.44     67.47 o 
   5   3  10      376.94      385.27     48.87 o 
   6   3  10      165.22       45.66     59.27 o 
  -7   4  10       21.76       12.25     25.31 o 
  -6   4  10       88.14       87.09     22.79 o 
  -5   4  10     1141.91     1118.88     63.36 o 
  -4   4  10      355.08      309.02     31.38 o 
  -3   4  10      435.78      496.64     29.71 o 
  -2   4  10      326.79      329.37     30.54 o 
  -1   4  10       46.74       85.49     19.41 o 
   0   4  10     1878.66     1816.22     53.91 o 
   1   4  10     4982.47     4792.23    125.03 o 
   2   4  10      109.96       88.70     30.83 o 
   3   4  10      144.19      124.67     33.10 o 
   4   4  10      488.51      466.91     48.55 o 
   5   4  10        0.72       14.67     31.96 o 
   6   4  10     1104.55      892.09     71.24 o 
  -6   5  10       22.56       -2.11     15.72 o 
  -5   5  10        6.12       -0.94     16.22 o 
  -4   5  10      280.48      289.10     26.35 o 
  -3   5  10     1618.40     1661.09     46.60 o 
  -2   5  10      339.75      343.33     35.01 o 
  -1   5  10     1736.45     1719.64     54.74 o 
   0   5  10     2449.49     2460.83    113.52 o 
   1   5  10      323.76      374.86     43.75 o 
   2   5  10      659.66      649.54     53.98 o 
   3   5  10     1111.08     1008.27    105.33 o 
   4   5  10       72.96       73.25     27.75 o 
   5   5  10      733.90      780.97     64.72 o 
   6   5  10       85.10       42.28     28.93 o 
  -6   6  10      114.64       72.09     26.69 o 
  -5   6  10       35.59       22.36     19.98 o 
  -4   6  10        0.35        3.15     14.16 o 
  -3   6  10      524.55      551.62     31.02 o 
  -2   6  10      178.88      163.78     24.37 o 
  -1   6  10       86.25      101.37     21.87 o 
   0   6  10        6.26       35.23     16.95 o 
   1   6  10     1277.98     1244.88    114.50 o 
   2   6  10      124.90      122.62     31.29 o 
   3   6  10      663.36      712.76     55.82 o 
   4   6  10      253.26      266.99     50.02 o 
   5   6  10       32.02       20.65     33.16 o 
   6   6  10      111.76      158.74     44.58 o 
  -6   7  10      441.79      371.37     31.88 o 
  -5   7  10        4.98       26.30     19.08 o 
  -4   7  10      333.46      358.60     28.14 o 
  -3   7  10      852.27      803.10     36.30 o 
  -2   7  10      111.09       85.23     26.10 o 
  -1   7  10      264.93      252.74     32.49 o 
   0   7  10       16.63        4.14     14.40 o 
   1   7  10      138.53      164.17     26.88 o 
   3   7  10      483.11      476.09     47.19 o 
   4   7  10       22.07      -21.44     21.44 o 
   5   7  10      761.46      798.34     65.13 o 
   6   7  10       20.29      -23.23     23.23 o 
  -6   8  10      212.47      205.54     27.14 o 
  -5   8  10     1142.73     1338.03     47.40 o 
  -4   8  10        1.77        8.95     11.40 o 
  -3   8  10       44.84       24.57     14.77 o 
  -2   8  10      908.55      890.05     42.82 o 
  -1   8  10       66.97       75.87     21.36 o 
   0   8  10     2604.41     2861.00     70.84 o 
   1   8  10      246.07      269.84     42.42 o 
   2   8  10      466.95      529.03     50.09 o 
   3   8  10     1372.62     1196.47     92.43 o 
   5   8  10      101.79       30.43     26.33 o 
   6   8  10      305.46      302.55     47.45 o 
  -6   9  10       54.75       33.47     18.23 o 
  -5   9  10        3.68       20.11     15.62 o 
  -4   9  10      290.51      319.38     27.88 o 
  -3   9  10      122.50      140.76     25.63 o 
  -2   9  10      353.89      375.48     32.89 o 
  -1   9  10      944.94      950.02     66.61 o 
   0   9  10     2774.97     2633.89     68.40 o 
   1   9  10      109.88       93.09     21.01 o 
   2   9  10     1120.64     1063.40     59.96 o 
   3   9  10      201.66      111.63     39.08 o 
   4   9  10       29.32       -7.21     23.28 o 
   5   9  10      391.16      358.65     47.14 o 
   6   9  10       61.30      -13.21     37.52 o 
  -6  10  10      120.71      120.01     29.78 o 
  -5  10  10       83.62       79.82     20.34 o 
  -4  10  10        0.04       38.52     16.47 o 
  -3  10  10       53.95       77.96     20.65 o 
  -2  10  10       12.08        8.68     17.09 o 
  -1  10  10       80.57       46.36     19.52 o 
   0  10  10      898.29      900.07     44.68 o 
   1  10  10      222.69      234.33     27.31 o 
   2  10  10      129.14      146.75     23.66 o 
   3  10  10      176.33      136.43     34.88 o 
   4  10  10      121.62       86.80     32.72 o 
   5  10  10       50.68        1.70     26.66 o 
   6  10  10       83.97       90.23     35.20 o 
  -6  11  10      570.75      546.04     38.82 o 
  -5  11  10        0.10       11.57     17.01 o 
  -4  11  10      498.18      539.39     41.04 o 
  -3  11  10     1565.97     1658.76     59.17 o 
  -2  11  10      221.38      296.07     32.62 o 
  -1  11  10       68.92       65.70     37.06 o 
   0  11  10     1290.38     1308.15     50.97 o 
   1  11  10      168.87      189.85     25.74 o 
   2  11  10     1966.97     2144.74    124.46 o 
   3  11  10      305.88      279.95     41.57 o 
   4  11  10      541.47      566.58     63.11 o 
   5  11  10      130.53      118.80     36.32 o 
  -5  12  10     1888.89     2005.08     59.48 o 
  -4  12  10      208.73      190.42     28.39 o 
  -3  12  10      235.45      220.18     28.53 o 
  -2  12  10      803.83      963.52     46.77 o 
  -1  12  10      169.69      183.59     26.62 o 
   0  12  10      122.53      152.59     25.28 o 
   1  12  10     1515.64     1449.73     53.61 o 
   2  12  10      577.66      582.73     62.03 o 
   3  12  10     1189.54     1161.13    133.00 o 
   4  12  10      464.47      500.61    102.72 o 
   5  12  10       98.43       61.00     32.85 o 
  -5  13  10        8.14      -16.39     19.37 o 
  -4  13  10       93.11      139.56     30.64 o 
  -3  13  10        1.27       14.00     18.37 o 
  -2  13  10       14.02       18.86     19.05 o 
  -1  13  10      311.40      290.61     30.14 o 
   0  13  10      309.56      328.19     32.19 o 
   1  13  10       10.05       12.39     18.84 o 
   2  13  10      323.20      366.68     34.10 o 
   3  13  10      733.70      732.07     46.49 o 
   4  13  10       43.07       34.56     59.21 o 
   5  13  10       44.53       -7.53     28.16 o 
  -5  14  10      575.13      633.71     47.29 o 
  -4  14  10       38.74       53.85     21.28 o 
  -3  14  10        1.25        4.11     17.62 o 
  -2  14  10      344.43      350.84     33.37 o 
  -1  14  10       74.76       75.56     22.50 o 
   0  14  10      332.54      331.63     32.42 o 
   1  14  10        1.68       12.46     19.59 o 
   2  14  10      119.26       89.93     23.64 o 
   3  14  10       37.92        5.95     21.12 o 
   4  14  10      234.98      214.71     39.74 o 
   5  14  10      227.88      146.84     39.25 o 
  -5  15  10        9.92        3.14     24.96 o 
  -4  15  10      630.13      748.72     48.17 o 
  -3  15  10       87.18      126.24     45.25 o 
  -2  15  10       34.15       27.13     19.38 o 
  -1  15  10     1171.10     1284.09     52.19 o 
   0  15  10      162.32      141.73     26.70 o 
   1  15  10      262.32      270.33     31.54 o 
   2  15  10      328.55      311.31     32.59 o 
   3  15  10      216.15      239.48     31.85 o 
   4  15  10       73.56       59.19     54.52 o 
  -4  16  10      535.66      676.34     84.03 o 
  -3  16  10      639.37      700.52     56.05 o 
  -2  16  10     1756.28     1663.43     72.31 o 
  -1  16  10      182.19      126.51     30.65 o 
   0  16  10       88.01       40.89     25.53 o 
   1  16  10     2400.92     2398.88    112.33 o 
   2  16  10       21.52       -0.40     22.86 o 
   3  16  10       20.89       24.97     34.56 o 
  -4  17  10       13.38       29.96     38.96 o 
  -3  17  10       35.24        6.36     34.02 o 
  -2  17  10       22.53       51.51     36.97 o 
  -1  17  10      750.56      911.33     91.59 o 
   0  17  10        1.60        2.61     32.37 o 
   1  17  10      226.86      210.86     48.87 o 
   2  17  10       16.94       55.90     35.69 o 
   3  17  10      237.07      307.93     57.83 o 
  -4  18  10      188.51      234.94     59.09 o 
  -3  18  10       44.91       51.22     41.69 o 
  -2  18  10      348.63      358.47     65.32 o 
  -1  18  10      117.45      113.54     44.50 o 
   0  18  10      318.36      317.71     57.49 o 
   1  18  10        2.99        5.90     32.30 o 
   2  18  10        1.29       17.97     34.38 o 
   3  18  10       51.45       43.91     38.20 o 
  -3  19  10       15.90       64.03     46.13 o 
  -2  19  10       37.15       37.99     40.49 o 
  -1  19  10     1160.94     1103.70    102.94 o 
   0  19  10      188.21      267.09     55.23 o 
   1  19  10      388.03      471.75     69.37 o 
   2  19  10      213.27      226.23     55.00 o 
   3  19  10      237.52      229.01     53.63 o 
  -2  20  10      774.72      758.44     90.72 o 
  -1  20  10      188.04      268.11     59.60 o 
   0  20  10      561.72      622.33     80.14 o 
   1  20  10      674.36      789.76     89.87 o 
   2  20  10        0.06      -23.56     31.36 o 
  -2  21  10      140.10      224.66     57.59 o 
  -1  21  10       47.41       73.11     44.34 o 
   0  21  10      608.32      635.36     81.65 o 
   1  21  10        0.04       27.83     36.21 o 
  -6   1  11      226.52      212.90     39.72 o 
  -5   1  11      366.86      431.49     32.75 o 
  -4   1  11       80.46       77.86     20.31 o 
  -3   1  11      185.04      202.11     21.72 o 
  -2   1  11      525.16      504.47     35.71 o 
  -1   1  11      246.53      244.94     40.36 o 
   0   1  11        0.65       -0.30     35.54 o 
   1   1  11     1752.44     1508.04    150.51 o 
   2   1  11     3966.49     3957.47    178.50 o 
   3   1  11        0.64      -21.63     21.63 o 
   4   1  11      424.61      423.64     56.42 o 
   5   1  11      302.75      292.78     43.90 o 
   6   1  11        2.24      -11.50     37.17 o 
  -6   2  11      278.51      293.38     44.74 o 
  -5   2  11     1805.24     1917.49     57.62 o 
  -4   2  11       58.57       56.87     18.99 o 
  -3   2  11      732.71      769.26     35.02 o 
  -2   2  11      954.26      849.82     63.33 o 
  -1   2  11      876.28      955.92     67.93 o 
   0   2  11     2433.17     2511.10     91.95 o 
   1   2  11      992.59      917.78     66.50 o 
   2   2  11       26.20       44.61     26.62 o 
   3   2  11     2169.62     2113.71     89.18 o 
   4   2  11      352.73      381.58     47.80 o 
   5   2  11      738.14      689.02     61.97 o 
   6   2  11      420.74      403.24     53.43 o 
  -6   3  11        9.96        4.08     18.58 o 
  -5   3  11        1.33       -8.31     16.91 o 
  -4   3  11      411.94      385.38     29.67 o 
  -3   3  11      169.71      170.69     37.70 o 
  -2   3  11       22.73       16.74     17.84 o 
  -1   3  11      885.52      886.53     65.12 o 
   0   3  11      303.11      329.64     45.68 o 
   1   3  11     1331.18     1342.77     71.68 o 
   2   3  11     1274.00     1306.76     68.62 o 
   3   3  11      640.04      611.49     56.08 o 
   4   3  11      253.84      235.98     39.75 o 
   5   3  11      120.68      161.42     57.19 o 
   6   3  11       75.24       79.71     32.11 o 
  -6   4  11       36.49       57.77     20.78 o 
  -5   4  11      126.54      130.96     22.58 o 
  -4   4  11      245.27      268.47     26.72 o 
  -3   4  11      362.32      329.39     32.75 o 
  -2   4  11      805.89      723.97     41.46 o 
  -1   4  11      309.11      368.62     44.62 o 
   0   4  11       67.32      121.59     33.68 o 
   1   4  11       10.68      -23.30     23.30 o 
   2   4  11      708.88      579.01     56.74 o 
   3   4  11      239.76      286.36     42.26 o 
   4   4  11       99.74      168.21     36.25 o 
   5   4  11       41.48       42.87     29.96 o 
   6   4  11       16.60       14.61     30.17 o 
  -6   5  11      233.00      201.78     28.18 o 
  -5   5  11        0.42       16.72     18.44 o 
  -4   5  11      939.02      934.11     55.81 o 
  -3   5  11      147.34      195.71     28.29 o 
  -2   5  11     1404.28     1500.34     96.85 o 
  -1   5  11     1269.03     1191.53     64.32 o 
   0   5  11      468.21      459.27     54.50 o 
   1   5  11      311.84      265.30     41.62 o 
   2   5  11     2373.79     2486.85     92.49 o 
   3   5  11       12.96       -6.31     24.00 o 
   4   5  11      101.23      142.28     34.79 o 
   5   5  11      871.60      757.97    101.90 o 
   6   5  11      204.41      185.49     42.77 o 
  -6   6  11     1610.51     1728.93     57.99 o 
  -5   6  11      484.14      542.04     36.55 o 
  -4   6  11       12.78       12.25     20.22 o 
  -3   6  11      628.99      589.41     41.97 o 
  -2   6  11     3406.24     3424.28     82.74 o 
  -1   6  11       51.96       78.44     20.63 o 
   0   6  11      937.94     1060.74     69.90 o 
   1   6  11     1092.23     1179.68     84.72 o 
   2   6  11      600.95      515.14    117.75 o 
   3   6  11     1623.94     1701.70     83.19 o 
   4   6  11      604.75      689.32     60.79 o 
   5   6  11      178.44      118.21     35.97 o 
   6   6  11      926.03      968.32     88.04 o 
  -6   7  11       31.30       69.83     21.73 o 
  -5   7  11       12.60        1.58     20.01 o 
  -4   7  11     1065.24     1101.84     55.22 o 
  -3   7  11       23.01       15.50     19.21 o 
  -2   7  11       43.51       40.61     19.84 o 
  -1   7  11     3831.07     3863.41     88.15 o 
   0   7  11     2207.02     2162.75     84.43 o 
   1   7  11       10.43       -3.31     28.40 o 
   2   7  11       66.00       52.78     64.77 o 
   3   7  11      165.91      106.26     34.05 o 
   4   7  11      778.26      719.65    110.92 o 
   5   7  11       77.94       36.85     28.60 o 
  -6   8  11        9.44       18.51     19.61 o 
  -5   8  11       79.54      103.65     32.88 o 
  -4   8  11       17.46       16.22     19.65 o 
  -3   8  11       69.66       36.73     29.02 o 
  -2   8  11        0.30       -2.72     12.91 o 
  -1   8  11       85.68       54.21     40.88 o 
   0   8  11      104.09       70.87     19.92 o 
   1   8  11       41.94       85.89     42.89 o 
   2   8  11        2.93      -26.52     26.52 o 
   3   8  11        2.04      -16.46     16.46 o 
   4   8  11        0.38      -22.08     22.08 o 
   5   8  11      152.40      148.43     39.43 o 
  -5   9  11       36.21       42.78     16.93 o 
  -4   9  11      309.93      288.07     31.94 o 
  -3   9  11      794.23      789.23     95.07 o 
  -2   9  11       12.86        3.10     27.63 o 
  -1   9  11     1898.81     1953.23     63.31 o 
   0   9  11       23.19       19.99     19.48 o 
   1   9  11      845.29      912.07    100.52 o 
   2   9  11      273.63      244.20     40.60 o 
   3   9  11     1843.37     1829.46     82.01 o 
   4   9  11       59.10       55.34     50.05 o 
   5   9  11      331.48      393.90     75.63 o 
  -5  10  11      654.42      710.48     49.34 o 
  -4  10  11      284.75      357.84     36.12 o 
  -3  10  11      724.01      824.33     56.00 o 
  -2  10  11      207.77      215.47     28.84 o 
  -1  10  11      682.96      683.85     44.31 o 
   0  10  11      714.22      668.79     42.68 o 
   1  10  11     2034.96     1886.67     81.42 o 
   2  10  11      380.39      322.66     44.96 o 
   3  10  11     1978.35     1878.26     84.82 o 
   4  10  11      208.47      137.17     37.70 o 
   5  10  11      110.45       96.86     37.14 o 
  -5  11  11      323.46      337.95     36.95 o 
  -4  11  11      287.98      338.21     35.50 o 
  -3  11  11      526.86      475.04     39.39 o 
  -2  11  11       13.38        6.88     19.22 o 
  -1  11  11       59.18       52.28     22.13 o 
   0  11  11      116.51       99.17     23.41 o 
   1  11  11       70.16       99.62     33.30 o 
   2  11  11      571.72      583.26     56.15 o 
   3  11  11      155.14      114.67     36.61 o 
   4  11  11      258.85      252.81     43.61 o 
   5  11  11       40.15       13.49     30.65 o 
  -5  12  11       10.24       69.61     24.81 o 
  -4  12  11        0.15        0.51     19.82 o 
  -3  12  11      133.57       93.81     23.59 o 
  -2  12  11       25.46       54.85     21.80 o 
  -1  12  11      771.16      819.45     48.35 o 
   0  12  11       15.73      -10.58     19.29 o 
   1  12  11        0.50      -14.06     18.19 o 
   2  12  11      186.67      177.47     39.03 o 
   3  12  11       66.60       33.39     31.55 o 
   4  12  11      127.53       68.98     34.03 o 
   5  12  11        7.52       -7.60     35.47 o 
  -5  13  11        1.67       38.86     23.39 o 
  -4  13  11     1613.35     1619.12     63.29 o 
  -3  13  11        3.37        0.39     18.86 o 
  -2  13  11       28.58       59.61     22.13 o 
  -1  13  11      361.13      377.66     35.77 o 
   0  13  11      347.10      319.04     33.95 o 
   1  13  11      107.65       69.01     24.12 o 
   2  13  11      405.42      416.67     49.95 o 
   3  13  11        3.39      -25.39     26.86 o 
   4  13  11      297.82      390.05     64.75 o 
  -4  14  11       89.29       67.22     23.92 o 
  -3  14  11      226.40      223.74     43.47 o 
  -2  14  11      457.21      511.87     40.77 o 
  -1  14  11       21.84       11.42     22.30 o 
   0  14  11     1882.23     1950.75     65.92 o 
   1  14  11      624.20      663.74     45.13 o 
   2  14  11       26.26      -34.48     34.48 o 
   3  14  11      318.16      311.17     47.01 o 
   4  14  11      897.77      906.36     72.48 o 
  -4  15  11        2.49       18.47     26.07 o 
  -3  15  11      967.96      942.27     53.90 o 
  -2  15  11       85.08       95.97     26.30 o 
  -1  15  11        2.17        9.04     19.85 o 
   0  15  11      221.44      215.45     31.21 o 
   1  15  11       63.50       31.97     22.72 o 
   2  15  11      190.96      188.55     47.98 o 
   3  15  11      257.95      280.52     51.89 o 
   4  15  11      161.57      161.74     43.52 o 
  -4  16  11        0.54      -30.69     30.69 o 
  -3  16  11      232.93      254.15     57.93 o 
  -2  16  11        0.87      -14.05     23.37 o 
  -1  16  11       25.64       22.46     25.52 o 
   0  16  11       79.20       44.31     40.78 o 
   1  16  11      343.05      337.81     52.57 o 
   2  16  11        0.71      -12.17     29.02 o 
  -3  17  11      357.37      370.85     69.63 o 
  -2  17  11      469.91      452.80     72.95 o 
  -1  17  11      945.63     1048.09     98.52 o 
   0  17  11       10.33       35.19     33.93 o 
   1  17  11        1.10      -19.18     29.54 o 
   2  17  11       53.98       30.97     33.96 o 
  -3  18  11      506.34      415.30     73.95 o 
  -2  18  11      672.18      733.77     87.86 o 
  -1  18  11      154.70      202.33     54.39 o 
   0  18  11      814.95     1027.84     98.25 o 
   1  18  11      314.70      238.15     53.69 o 
   2  18  11      138.73      104.95     44.70 o 
  -2  19  11        3.04      -17.72     33.01 o 
  -1  19  11      123.29      130.90     48.33 o 
   0  19  11      311.49      336.16     61.10 o 
   1  19  11       21.21       85.06     40.73 o 
   2  19  11       18.81        1.26     35.56 o 
   0  20  11      448.60      508.25     74.13 o 
  -5   0  12      298.34      266.56     40.70 o 
  -4   0  12        0.22       20.40     39.77 o 
  -3   0  12      272.59      217.05     60.43 o 
  -2   0  12      870.59      943.74    100.16 o 
  -1   0  12      402.32      384.61     71.60 o 
   0   0  12     2167.87     1916.28    123.38 o 
   1   0  12      850.82     1001.19    105.10 o 
   2   0  12      262.63      271.57     60.83 o 
   3   0  12      385.88      493.91     79.74 o 
   4   0  12       60.06       37.92     46.18 o 
   5   0  12       31.81       27.08     41.54 o 
  -5   1  12       24.34       19.60     18.08 o 
  -4   1  12      655.87      661.25     46.56 o 
  -3   1  12      190.68      190.48     40.82 o 
  -2   1  12     1018.55      820.56     67.62 o 
  -1   1  12      400.14      329.27     67.19 o 
   0   1  12       60.29       93.15     35.39 o 
   1   1  12      830.56      759.19     64.73 o 
   2   1  12      558.63      593.46     56.44 o 
   3   1  12      183.08      179.20     39.95 o 
   4   1  12      214.89      178.03     65.52 o 
   5   1  12      322.17      375.05     50.14 o 
  -5   2  12       64.54       32.50     18.97 o 
  -4   2  12        6.29       47.72     23.22 o 
  -3   2  12       63.57      100.51     47.03 o 
  -2   2  12      452.65      456.73     53.76 o 
  -1   2  12       20.15        1.39     31.94 o 
   0   2  12      312.03      328.99     47.34 o 
   1   2  12       95.00       75.13     33.08 o 
   2   2  12       18.42       22.01     27.65 o 
   3   2  12        1.99      -26.58     26.58 o 
   4   2  12       55.26       39.21     30.72 o 
   5   2  12        0.56      -22.86     36.85 o 
  -5   3  12        3.43      -10.10     21.78 o 
  -4   3  12      682.36      686.68     49.08 o 
  -3   3  12      212.07      187.77     28.05 o 
  -2   3  12      447.68      384.93     50.33 o 
  -1   3  12     1351.07     1277.98     71.02 o 
   0   3  12      411.79      440.59     51.79 o 
   1   3  12      142.39       91.43     33.36 o 
   2   3  12        5.45        2.09     28.24 o 
   3   3  12        2.01        8.50     55.71 o 
   4   3  12      910.77      923.78     71.24 o 
   5   3  12      481.47      571.24     61.80 o 
  -5   4  12      517.64      533.49     44.63 o 
  -4   4  12       15.94       11.76     20.79 o 
  -3   4  12     1833.66     1992.56     89.56 o 
  -2   4  12      617.84      605.59    149.47 o 
  -1   4  12       17.75       18.98     31.63 o 
   0   4  12      224.95      265.45     44.01 o 
   1   4  12      649.81      696.32     72.65 o 
   2   4  12       88.98      113.42     42.47 o 
   3   4  12      234.57      238.58     43.93 o 
   4   4  12       15.41      -19.31     26.99 o 
   5   4  12      135.34       55.14     54.41 o 
  -5   5  12       25.12       19.64     21.31 o 
  -4   5  12        3.32        4.23     20.50 o 
  -3   5  12       93.00      120.57     25.41 o 
  -2   5  12      429.85      402.42     84.43 o 
  -1   5  12     1342.38     1294.09     72.13 o 
   0   5  12        7.62       -9.57     28.00 o 
   1   5  12        3.24       -0.75     26.65 o 
   2   5  12      110.14      192.45     40.01 o 
   3   5  12       48.81       16.48     30.38 o 
   4   5  12       13.55        2.33     26.93 o 
   5   5  12      406.96      299.66     67.31 o 
  -5   6  12       46.49       71.08     30.13 o 
  -4   6  12       91.25       93.07     34.09 o 
  -3   6  12       62.81      136.08     26.37 o 
  -2   6  12      116.08      102.61     34.65 o 
  -1   6  12       53.47       52.94     34.83 o 
   0   6  12       11.63       -4.62     29.44 o 
   1   6  12      400.50      318.60     46.63 o 
   2   6  12       17.56        4.65     27.48 o 
   3   6  12      120.00      100.28     36.33 o 
   4   6  12      138.60       77.42     34.48 o 
   5   6  12       36.36       -6.43     38.15 o 
  -5   7  12        0.39       24.88     23.17 o 
  -4   7  12        4.36       -0.95     24.00 o 
  -3   7  12      290.25      335.19     35.45 o 
  -2   7  12      456.89      466.78     38.57 o 
  -1   7  12     2194.87     2106.86     91.75 o 
   0   7  12      297.07      260.89     44.59 o 
   1   7  12       21.55        5.54     29.87 o 
   2   7  12      180.07      160.99     43.16 o 
   3   7  12       40.87      -11.29     28.03 o 
   4   7  12      193.49      202.05     41.62 o 
   5   7  12      353.04      311.00     50.56 o 
  -5   8  12      300.74      240.25     67.70 o 
  -4   8  12       32.37       40.42     21.81 o 
  -3   8  12      706.87      727.66     48.09 o 
  -2   8  12      379.16      403.78     35.46 o 
  -1   8  12       77.56       -1.44     33.47 o 
   1   8  12       53.87      102.02     51.86 o 
   2   8  12       82.43       38.27     42.74 o 
   3   8  12      140.38      135.12     39.14 o 
   4   8  12      390.50      484.93     57.42 o 
   5   8  12      524.94      409.55     54.88 o 
  -5   9  12       58.10       93.72     31.89 o 
  -4   9  12      208.57      183.53     37.18 o 
  -3   9  12       58.75       87.02     22.54 o 
  -2   9  12      273.85      254.04     38.72 o 
  -1   9  12       26.59       51.10     32.29 o 
   0   9  12       21.72       32.33     42.50 o 
   1   9  12        8.16        0.86     29.62 o 
   2   9  12      234.22      269.26     67.46 o 
   3   9  12      157.40       83.66     33.39 o 
   4   9  12       59.21      -44.94     44.94 o 
  -4  10  12        9.92       26.93     22.40 o 
  -3  10  12       11.28        8.82     20.83 o 
  -2  10  12        7.23       -1.89     19.48 o 
  -1  10  12       34.43       43.97     26.45 o 
   0  10  12      662.72      722.29     62.31 o 
   1  10  12        0.88        4.52     31.62 o 
   2  10  12       12.67      -27.06     27.06 o 
   3  10  12      115.94       62.51     35.40 o 
   4  10  12      180.13      256.42     60.07 o 
  -4  11  12       41.61       60.90     24.07 o 
  -3  11  12      341.08      352.09     37.06 o 
  -2  11  12      520.03      543.13     42.59 o 
  -1  11  12      722.09      685.26     45.69 o 
   0  11  12      294.31      293.31     45.41 o 
   1  11  12       25.48       38.00     31.95 o 
   2  11  12     1274.31     1292.36    113.01 o 
   3  11  12      240.62      275.48     47.94 o 
   4  11  12      302.22      335.07     52.52 o 
  -4  12  12        8.12        3.49     22.18 o 
  -3  12  12      300.54      289.24     34.67 o 
  -2  12  12       34.89       54.69     23.67 o 
  -1  12  12      447.99      486.29     45.50 o 
   0  12  12     3160.71     3144.57    107.95 o 
   1  12  12     1345.58     1433.85    108.98 o 
   2  12  12       53.10       58.69     38.04 o 
   3  12  12      957.53      929.92     73.22 o 
   4  12  12       56.96       77.12     39.03 o 
  -4  13  12      472.14      431.30     43.85 o 
  -3  13  12       33.77       55.66     24.17 o 
  -2  13  12      149.24      151.60     28.60 o 
  -1  13  12       34.31        7.32     21.43 o 
   0  13  12       38.47        8.64     29.76 o 
   1  13  12     1115.18     1238.90     76.05 o 
   2  13  12      166.44      190.45     42.45 o 
   3  13  12       15.43      -15.88     31.38 o 
  -3  14  12      182.87      214.66     31.70 o 
  -2  14  12       23.40       53.40     22.98 o 
  -1  14  12      194.74      195.27     30.77 o 
   0  14  12      108.63      107.57     27.03 o 
   1  14  12      145.69      132.54     38.11 o 
   2  14  12       73.03       54.77     36.92 o 
   3  14  12       50.24      105.51     40.06 o 
  -3  15  12       24.91      -15.10     24.59 o 
  -2  15  12      146.31      169.92     28.71 o 
  -1  15  12      650.94      650.92     46.85 o 
   0  15  12      255.07      280.63     34.30 o 
   1  15  12       32.51       29.28     32.04 o 
   2  15  12        2.41      -19.33     31.36 o 
   3  15  12      226.60      136.52     60.76 o 
  -2  16  12     1017.05     1173.65     97.33 o 
  -1  16  12      181.37      200.38     51.29 o 
   0  16  12      369.97      349.20     61.22 o 
  -2  17  12        8.33      -28.49     36.60 o 
  -1  17  12      835.60      904.78     94.79 o 
   0  17  12        0.52       16.84     36.36 o 
   0  18  12      302.54      318.31     62.16 o 
  -5   1  13      115.29       46.45     31.19 o 
  -4   1  13       68.96       77.65     32.69 o 
  -3   1  13       40.67       45.19     33.22 o 
  -2   1  13      159.81      218.06     42.42 o 
  -1   1  13      468.36      488.92     58.70 o 
   0   1  13      138.09       59.49     33.89 o 
   1   1  13        2.19       39.20     30.63 o 
   2   1  13       99.36       61.88     33.42 o 
   3   1  13       16.22       59.13     32.61 o 
   4   1  13      418.74      438.10     82.99 o 
  -5   2  13      682.68      642.18     65.54 o 
  -4   2  13       34.53       52.40     33.07 o 
  -3   2  13      910.07      862.55     70.64 o 
  -2   2  13       93.22       87.31     34.36 o 
  -1   2  13       70.41       52.39     36.23 o 
   0   2  13      666.54      637.86     61.65 o 
   1   2  13      112.81      117.01     37.48 o 
   2   2  13      141.56       50.16     52.21 o 
   3   2  13      206.00      183.37     54.45 o 
   4   2  13       17.25       -1.51     32.36 o 
  -5   3  13       63.68       60.63     34.68 o 
  -4   3  13      320.15      336.97     51.59 o 
  -3   3  13       75.08       71.69     52.57 o 
  -2   3  13      105.69      166.93     69.58 o 
  -1   3  13      132.92      138.68     41.04 o 
   0   3  13        0.03      -27.50     27.50 o 
   1   3  13      521.63      616.91     62.66 o 
   2   3  13      116.07       77.73     36.32 o 
   3   3  13        2.10       -2.97     31.67 o 
   4   3  13      255.18      222.20     46.45 o 
  -4   4  13       12.15       33.42     29.99 o 
  -3   4  13       44.66       98.34     35.65 o 
  -2   4  13      252.76      215.46     41.95 o 
  -1   4  13      104.99       95.82     36.57 o 
   0   4  13       21.62      -28.44     28.44 o 
   1   4  13       37.16       51.57     68.33 o 
   2   4  13      354.51      391.60     93.08 o 
   3   4  13       19.22       15.46     31.18 o 
   4   4  13        0.38       15.81     32.23 o 
  -4   5  13       29.18        0.30     29.01 o 
  -3   5  13        0.41        7.02     27.61 o 
  -2   5  13      350.54      378.55     51.44 o 
  -1   5  13       95.36      121.17     40.42 o 
   0   5  13        0.55       -5.16     29.59 o 
   1   5  13       45.26       14.77     32.81 o 
   2   5  13      379.55      439.41     54.29 o 
   3   5  13      253.05      236.11     46.78 o 
   4   5  13      246.86      226.05     59.17 o 
  -4   6  13      141.58      151.05     29.10 o 
  -3   6  13      384.89      462.32     55.46 o 
  -2   6  13     1176.81     1191.65     75.19 o 
  -1   6  13      376.32      324.61     51.81 o 
   0   6  13      165.32      189.45     53.09 o 
   1   6  13       31.89       20.86     31.71 o 
   2   6  13      116.21       81.45     36.03 o 
   3   6  13      245.48      207.89     50.43 o 
   4   6  13       17.87       39.59     35.62 o 
  -4   7  13      469.80      543.87     59.61 o 
  -3   7  13        0.18        4.69     50.32 o 
  -2   7  13       44.59       49.31     31.82 o 
  -1   7  13       43.36       86.45     34.08 o 
   0   7  13       24.98       10.39     32.12 o 
   1   7  13      979.89     1020.99     76.94 o 
   2   7  13       32.20       13.79     33.42 o 
   3   7  13        0.37      -28.20     28.20 o 
   4   7  13      620.08      588.54     73.64 o 
  -4   8  13       98.30       83.79     27.28 o 
  -3   8  13       13.93       11.42     29.47 o 
  -2   8  13       34.23       69.55     35.28 o 
  -1   8  13       22.42       25.15     30.85 o 
   0   8  13       21.53       14.27     33.24 o 
   1   8  13       77.61       83.74     36.77 o 
   2   8  13       27.73       27.88     79.71 o 
   3   8  13       34.41      -27.40     43.49 o 
   4   8  13       81.78       17.50     33.09 o 
  -4   9  13        2.01       50.82     24.15 o 
  -3   9  13       18.35       23.15     19.00 o 
  -2   9  13       58.30       17.56     51.40 o 
  -1   9  13      250.57      128.44    137.22 o 
   0   9  13      121.62       84.54     33.21 o 
   1   9  13      393.35      251.50    188.37 o 
   2   9  13       13.57      -22.89     22.89 o 
   3   9  13        1.24      -19.13     19.13 o 
  -3  10  13      203.87      221.56     39.03 o 
  -2  10  13      144.85      235.08     52.06 o 
  -1  10  13      232.27      272.87     51.15 o 
   0  10  13      258.68      252.82     47.61 o 
   1  10  13      375.01      336.27     51.21 o 
   2  10  13      148.53      224.72     46.96 o 
   3  10  13     1240.98     1316.59    129.97 o 
  -3  11  13       49.69       82.34     27.65 o 
  -2  11  13      180.10      208.09     42.05 o 
  -1  11  13       98.80       85.89     51.36 o 
   0  11  13        2.60        9.03     32.50 o 
   1  11  13      121.85       34.11     37.05 o 
   2  11  13      295.71      213.25     47.97 o 
   3  11  13       37.58      -35.75     35.75 o 
  -3  12  13       44.53       53.36     25.05 o 
  -2  12  13      166.47      204.38     41.62 o 
  -1  12  13        1.43      -50.52     56.08 o 
   0  12  13       87.54       55.95     34.96 o 
   1  12  13       50.85       16.57     58.08 o 
   2  12  13       17.42      -30.02     32.78 o 
   3  12  13       38.07      -15.76     66.01 o 
  -2  13  13       53.65       43.52     32.66 o 
  -1  13  13        3.97      -31.59     33.99 o 
   0  13  13      161.93      118.62     59.71 o 
   1  13  13       48.24       33.39     36.54 o 
   2  13  13       19.93      -32.14     32.14 o 
  -2  14  13       37.99       37.69     25.50 o 
  -1  14  13       11.80      -29.48     29.48 o 
   0  14  13      374.35      339.75     73.56 o 
   1  14  13      176.50      185.46     44.79 o 
  -1  15  13      531.38      513.83     79.03 o 
   0  15  13        7.01      -13.22     48.83 o 
   1  15  13       21.24      -47.57     47.57 o 
  -4   0  14      358.55      430.65     82.21 o 
  -3   0  14       84.49       43.76     47.00 o 
  -2   0  14      248.44      121.97     56.77 o 
  -1   0  14        2.32        8.09     47.52 o 
   0   0  14      610.70      640.02     95.85 o 
   1   0  14      170.96      146.90     59.92 o 
   2   0  14      498.25      383.40     80.94 o 
   3   0  14     1724.50     1573.50    124.45 o 
  -4   1  14      181.03      137.60     39.03 o 
  -3   1  14        1.35      -15.17     28.58 o 
  -2   1  14       92.43       79.32     44.24 o 
  -1   1  14       53.94       88.80     38.04 o 
   0   1  14       10.13        9.91     37.22 o 
   1   1  14      131.11       80.73     36.26 o 
   2   1  14        1.96      -31.81     31.81 o 
   3   1  14      348.12      315.22     53.11 o 
  -4   2  14       88.40       57.90     36.15 o 
  -3   2  14       70.63        9.93     31.96 o 
  -2   2  14        0.26      -27.63     27.63 o 
  -1   2  14       38.48       12.79     52.23 o 
   0   2  14        0.00      -30.18     30.18 o 
   1   2  14       54.68       61.20     37.48 o 
   2   2  14        2.00       -7.46     30.70 o 
   3   2  14       71.98       45.64     77.70 o 
  -3   3  14       35.42       84.38     36.22 o 
  -2   3  14      556.75      769.44     71.84 o 
  -1   3  14      230.83      245.44     49.56 o 
   0   3  14      167.42      144.01     52.62 o 
   1   3  14      225.89      119.32     51.78 o 
   2   3  14        0.97      -30.72     30.72 o 
   3   3  14       50.12       38.36     36.11 o 
  -3   4  14      895.98      919.70     75.55 o 
  -2   4  14      343.18      245.60     46.23 o 
  -1   4  14      272.14      168.99     43.25 o 
   0   4  14      351.70      352.77     64.53 o 
   1   4  14       97.11       93.78     83.44 o 
   2   4  14      293.18      204.55     49.38 o 
   3   4  14      244.92      307.37     51.32 o 
  -3   5  14       29.30       41.33     53.68 o 
  -2   5  14        1.63       18.86     32.56 o 
  -1   5  14      591.44      643.89     67.76 o 
   0   5  14       95.10       59.92     74.42 o 
   1   5  14      169.14      189.52     47.51 o 
   2   5  14       74.94       19.62     33.28 o 
   3   5  14       61.21       55.11     38.04 o 
  -3   6  14        9.99      -24.32     27.41 o 
  -2   6  14        1.80        9.49     28.98 o 
  -1   6  14       26.28       30.23     32.61 o 
   0   6  14      172.53       79.53     60.33 o 
   1   6  14      101.71       81.87     37.69 o 
   2   6  14       13.72      -31.63     31.63 o 
   3   6  14      165.04      187.46     45.60 o 
  -3   7  14       10.19       50.65     34.35 o 
  -2   7  14      493.61      466.98     69.75 o 
  -1   7  14      319.40      382.87     54.70 o 
   0   7  14        1.31       -5.56     30.52 o 
   1   7  14      101.37       92.45     40.48 o 
   2   7  14      150.79      200.93     47.66 o 
   3   7  14        0.41        1.25     47.93 o 
  -3   8  14     1067.84     1167.89     84.48 o 
  -2   8  14      274.52      223.57     47.25 o 
  -1   8  14       39.16       65.70     37.92 o 
   0   8  14      432.68      357.83     64.06 o 
   1   8  14       96.36      108.83     48.04 o 
   2   8  14      174.88      184.10     46.25 o 
  -2   9  14      211.46      185.72     79.82 o 
  -1   9  14      406.72      498.30     86.94 o 
   0   9  14        4.08      -16.71     25.53 o 
   1   9  14       39.86      -22.90     22.90 o 
   2   9  14      151.04       -1.97     30.59 o 
  -2  10  14        0.01       23.41     32.52 o 
  -1  10  14       19.50      -24.94     31.29 o 
   0  10  14      129.18       98.89     40.55 o 
   1  10  14      542.49      421.25     59.46 o 
   2  10  14       69.09       41.12     39.04 o 
  -1  11  14      191.06      241.03    105.08 o 
   0  11  14       92.17      110.88     40.59 o 
   1  11  14       10.06      -32.63     33.27 o 
   0  12  14       25.09      -20.48     33.98 o 
  -2   1  15        2.44      -30.43     30.43 o 
  -1   1  15      321.71      297.16     52.45 o 
   0   1  15      120.17      105.24     39.61 o 
   1   1  15      582.88      741.75     75.62 o 
   2   1  15      133.29      133.63     46.71 o 
  -2   2  15        9.05      -15.91     34.55 o 
  -1   2  15      167.56      175.98     45.80 o 
   0   2  15      509.93      520.31     79.25 o 
   1   2  15       51.52       51.92     41.98 o 
  -2   3  15       86.07       80.41     41.25 o 
  -1   3  15        5.57      -39.25     39.25 o 
   0   3  15       69.74       94.40     43.62 o 
   1   3  15      343.78      393.87    103.08 o 
  -2   4  15       31.28       21.56     34.35 o 
  -1   4  15        4.80      -17.93     34.22 o 
   0   4  15       54.60       -1.37     37.35 o 
   1   4  15      107.87       73.71     38.70 o 
  -1   5  15      115.11      116.92     43.04 o 
   0   5  15       96.20      138.59     67.25 o 
   1   5  15      257.74      266.46     55.31 o 
  -1   6  15      388.25      353.62     56.05 o 
   0   6  15     1047.12     1076.47     85.84 o 
   0   7  15      122.31      138.69     84.46 o 
                                                 
